# Supplementary material for: 5,7-Dihydro­dibenzo[c,e]thiepine
Source: Acta Crystallogr Sect E Struct Rep Online. 2009 Mar 14;65(Pt 4):o774. doi: 10.1107/S1600536809008769 (PMC2968810; doi:10.1107/S1600536809008769)
Supplement: Supplementary file 2 [file e-65-0o774-Isup2.hkl]

# 
# h,k,l, Fc-squared, Fo-squared, sigma(Fo-squared) and status flag 
# 
data_I
_shelx_title ' I' 
_shelx_refln_list_code          4 
_shelx_F_calc_maximum      110.11 
_exptl_crystal_F_000       448.00 
_reflns_d_resolution_high  0.7703 
 
loop_ 
 _symmetry_equiv_pos_as_xyz 
 'x, y, z' 
 '-x+1/2, y+1/2, -z+1/2' 
 '-x, -y, -z' 
 'x-1/2, -y-1/2, z-1/2' 
 
_cell_length_a     5.6450 
_cell_length_b    17.3160 
_cell_length_c    11.3980 
_cell_angle_alpha  90.000 
_cell_angle_beta   92.444 
_cell_angle_gamma  90.000 
 
_shelx_F_squared_multiplier     1.000 
 
loop_ 
 _refln_index_h 
 _refln_index_k 
 _refln_index_l 
 _refln_F_squared_calc 
 _refln_F_squared_meas 
 _refln_F_squared_sigma 
 _refln_observed_status 
   6   1   0        3.82        7.69      9.79 o 
   7   1   0        8.15        8.78     15.28 o 
   1   2   0     6506.32     6811.52    354.94 o 
   5   2   0        0.02       -2.69      6.93 o 
   6   2   0       16.75       13.63      8.12 o 
   1   3   0      132.03      123.34      8.27 o 
   2   3   0      256.86      276.48      5.72 o 
   3   3   0     1648.94     1881.98     66.71 o 
   4   3   0      399.14      435.34     18.78 o 
   5   3   0      215.80      205.56     16.03 o 
   6   3   0        8.81        6.47      7.39 o 
   0   4   0     2157.62     1893.96     57.66 o 
   1   4   0      349.16      356.46     20.66 o 
   2   4   0      273.76      248.22     23.10 o 
   3   4   0     1473.45     1539.36     45.03 o 
   4   4   0      119.52      143.85      8.58 o 
   5   4   0      450.91      424.39     16.74 o 
   6   4   0      100.84       75.47      4.65 o 
   7   4   0       18.21      -18.71     27.19 o 
   1   5   0       33.71       56.64      6.22 o 
   2   5   0       44.26       60.05     26.10 o 
   3   5   0        1.94        8.09     14.15 o 
   4   5   0       58.60       45.02     19.92 o 
   5   5   0        9.91        2.96      2.24 o 
   6   5   0        6.05      -12.80     23.96 o 
   7   5   0       62.52       -8.64     29.96 o 
   0   6   0     1042.70      991.44     45.67 o 
   1   6   0      173.73      184.44      9.98 o 
   2   6   0      934.14     1043.15     47.50 o 
   3   6   0      156.39      148.46     25.28 o 
   4   6   0      111.35      112.46     25.93 o 
   5   6   0       31.51       32.53     23.98 o 
   6   6   0       14.21       32.82     28.66 o 
   7   6   0        9.68       23.61     54.72 o 
   1   7   0      144.64      163.35     17.16 o 
   2   7   0       37.80       52.16      9.74 o 
   3   7   0       16.38       33.52     16.79 o 
   4   7   0       85.15      108.79     28.45 o 
   5   7   0        5.47       31.11     25.48 o 
   6   7   0        5.04      -30.38     30.38 o 
   0   8   0      880.84      873.14     33.29 o 
   1   8   0     1171.72     1101.95     35.23 o 
   2   8   0      175.74      182.05      6.64 o 
   3   8   0      168.10      177.34     30.79 o 
   4   8   0       30.12       56.22     17.72 o 
   5   8   0       70.88       83.76     52.34 o 
   6   8   0        0.01      -17.57     48.49 o 
   1   9   0      185.85      207.73     13.28 o 
   2   9   0       13.11        7.43     11.15 o 
   3   9   0       41.02       34.02     14.79 o 
   4   9   0       21.32       11.06     19.79 o 
   5   9   0        6.29        7.53     18.97 o 
   6   9   0       90.46      150.01     67.27 o 
   0  10   0     2356.95     2310.53    122.43 o 
   1  10   0      568.93      548.03     19.86 o 
   2  10   0      200.06      219.67     19.52 o 
   3  10   0      122.83       66.18     44.36 o 
   4  10   0      204.30      160.49     40.00 o 
   5  10   0        0.44       38.91     22.83 o 
   6  10   0        5.99        4.26     28.16 o 
   1  11   0        1.76        0.25      7.35 o 
   2  11   0      102.89      135.19     18.80 o 
   3  11   0        8.02       10.56     22.33 o 
   4  11   0       60.19       43.07     19.32 o 
   5  11   0      143.70      172.41    119.01 o 
   6  11   0       39.69       53.94     29.63 o 
   0  12   0      527.34      435.02     26.72 o 
   1  12   0        2.60        8.19      7.74 o 
   2  12   0     1856.38     1864.63     77.66 o 
   3  12   0      790.55      885.23     31.28 o 
   4  12   0        8.02       58.64     19.98 o 
   5  12   0        5.76        1.18     41.52 o 
   6  12   0       23.04       33.63     34.84 o 
   1  13   0      961.38      974.91     43.34 o 
   2  13   0      484.19      537.22     30.77 o 
   3  13   0       41.58       36.51      5.95 o 
   4  13   0       94.62       95.42     31.96 o 
   5  13   0        1.51      -22.77     22.77 o 
   0  14   0       64.42       72.76     26.01 o 
   1  14   0     1541.38     1549.50     58.78 o 
   2  14   0        0.01        2.46     11.52 o 
   3  14   0       20.45       20.78     10.70 o 
   4  14   0      150.44      170.13     29.92 o 
   5  14   0      130.64      137.70     37.50 o 
   1  15   0      957.62      908.17     46.62 o 
   2  15   0        0.02       12.04     17.89 o 
   3  15   0        0.31        1.76     12.31 o 
   4  15   0        4.36      -20.72     20.72 o 
   5  15   0        6.40      -14.17     45.09 o 
   0  16   0      157.80      181.68     25.14 o 
   1  16   0        0.01       13.56     13.66 o 
   2  16   0      448.52      458.66     32.66 o 
   3  16   0      618.71      595.91     56.62 o 
   4  16   0       11.84       29.09     25.43 o 
   5  16   0        7.61        9.34     38.96 o 
   1  17   0       71.63       53.22     17.60 o 
   2  17   0      113.80      120.31     27.92 o 
   3  17   0        0.98        1.92     18.61 o 
   4  17   0       32.90       50.73     27.57 o 
   0  18   0       38.76       38.07     24.85 o 
   1  18   0        0.02        5.84     14.56 o 
   2  18   0       35.33       43.61     18.66 o 
   3  18   0       33.75        0.22     30.24 o 
   4  18   0      243.38      173.40     89.05 o 
   1  19   0        7.76       38.79     21.98 o 
   2  19   0        8.34       -8.70     20.12 o 
   3  19   0        1.23       48.72     33.96 o 
   0  20   0        2.58       16.85     22.42 o 
   1  20   0       40.29       23.61     21.52 o 
   2  20   0        0.10      -23.91     27.47 o 
   3  20   0       28.98        2.19     35.73 o 
   1  21   0        0.17      -13.11     22.96 o 
   2  21   0       34.06       12.17     20.11 o 
   0  22   0        6.77       49.87     30.56 o 
   1  22   0       23.84       57.61     26.83 o 
  -7   0   1       11.88       31.30     13.21 o 
  -7   1   1       14.27       15.01     22.79 o 
  -6   1   1       20.66       27.97     10.36 o 
  -5   1   1       27.90        5.13      8.72 o 
  -1   1   1     3440.95     3393.76    141.96 o 
  -7   2   1       11.23        9.09     16.86 o 
  -6   2   1      197.41      281.28     20.43 o 
  -5   2   1       94.16      117.64     10.95 o 
  -4   2   1        0.51       -2.97      8.90 o 
  -3   2   1      212.30      147.38     11.67 o 
  -2   2   1      307.62      329.77     10.71 o 
  -1   2   1     1802.07     1717.74     37.60 o 
   1   2   1    12124.25    12736.37    794.47 o 
   6   2   1       86.51       88.48     10.68 o 
  -6   3   1        1.17       -1.80      8.46 o 
  -5   3   1        2.94        2.45     10.46 o 
  -4   3   1       85.46      118.16     12.82 o 
  -3   3   1      114.89      152.96      7.39 o 
  -2   3   1     1146.92     1147.13     38.21 o 
  -1   3   1     6640.82     6545.16    255.85 o 
   0   3   1     1336.93     1198.09     21.15 o 
   1   3   1     6949.69     7129.59    278.61 o 
   5   3   1      287.49      348.24     14.96 o 
   6   3   1       11.30        2.48      5.84 o 
  -6   4   1       17.85        5.08      6.87 o 
  -5   4   1       23.35       15.77      7.48 o 
  -4   4   1      843.71      948.94     38.07 o 
  -3   4   1      751.43      834.67     24.02 o 
  -2   4   1       10.95        6.17      2.31 o 
  -1   4   1      562.08      560.45     12.40 o 
   0   4   1      687.13      636.53     14.55 o 
   1   4   1      969.69     1028.19     69.31 o 
   2   4   1      413.48      390.81     29.63 o 
   3   4   1        8.13        1.68     11.51 o 
   4   4   1       54.80       63.24      4.62 o 
   5   4   1       18.34       13.44      3.93 o 
   7   4   1        0.01       40.23     33.74 o 
  -7   5   1       21.77      -18.49     30.74 o 
  -5   5   1       14.44       14.60      5.69 o 
  -4   5   1        0.07        3.45      4.56 o 
  -3   5   1       16.91       11.68      3.82 o 
  -2   5   1     1644.74     1666.17     43.21 o 
  -1   5   1      760.40      739.54     22.40 o 
   0   5   1     6538.24     5855.28    198.86 o 
   1   5   1      822.33      840.60     31.07 o 
   2   5   1      517.65      507.01     36.74 o 
   3   5   1       63.13       57.07     28.86 o 
   4   5   1       37.46       32.61     18.75 o 
   5   5   1        0.54        5.50     18.49 o 
   6   5   1      268.29      260.12     46.14 o 
   7   5   1       17.04       21.08     32.51 o 
  -7   6   1       18.76       22.57     32.44 o 
  -6   6   1        0.61      -25.61     26.77 o 
  -5   6   1      184.73      195.27     34.75 o 
  -4   6   1      106.69       99.71     25.02 o 
  -3   6   1      318.01      259.75     30.10 o 
  -2   6   1      509.97      544.69     30.61 o 
  -1   6   1      815.29      769.47     22.53 o 
   0   6   1       10.83        9.92      5.30 o 
   1   6   1       14.49        5.09      4.94 o 
   2   6   1       71.04       75.34     10.64 o 
   3   6   1      134.14      169.77     41.41 o 
   4   6   1        9.50       23.11     19.41 o 
   5   6   1       16.36        8.13     34.02 o 
   6   6   1       43.34       24.06     44.29 o 
   7   6   1        3.15        2.20     29.91 o 
  -6   7   1        0.30        9.03     41.91 o 
  -5   7   1       21.44        2.49     36.33 o 
  -4   7   1        0.08        3.30     19.22 o 
  -3   7   1       47.33       36.49     12.83 o 
  -2   7   1      738.76      750.00     18.03 o 
  -1   7   1     1168.17     1098.01     31.00 o 
   0   7   1     1839.19     1751.59     43.64 o 
   1   7   1      968.17      967.52     29.56 o 
   2   7   1      249.27      140.49     47.87 o 
   3   7   1      292.60      279.36     35.25 o 
   4   7   1      260.08      249.78     57.32 o 
   5   7   1       58.35       26.42     24.66 o 
   6   7   1       40.64       66.39     33.68 o 
  -6   8   1      111.15       39.88     34.03 o 
  -5   8   1       84.48      129.86     58.45 o 
  -4   8   1      315.42      434.72     35.44 o 
  -3   8   1      147.76      183.63     20.18 o 
  -2   8   1      974.47      978.31     28.12 o 
  -1   8   1       81.64       77.59      7.54 o 
   0   8   1       13.11       14.83      5.39 o 
   1   8   1      282.68      302.22     12.18 o 
   2   8   1      366.74      390.01     21.62 o 
   3   8   1        5.49       11.01     15.06 o 
   4   8   1       33.59        3.54     14.34 o 
   5   8   1        6.36       12.07     25.98 o 
   6   8   1        0.29       20.43     30.37 o 
  -6   9   1       62.37       74.38     29.49 o 
  -5   9   1       38.80       49.38     22.33 o 
  -4   9   1       55.21       16.42     19.56 o 
  -3   9   1      168.87      144.09     28.31 o 
  -2   9   1       24.14       24.12      4.12 o 
  -1   9   1      636.00      640.43     24.68 o 
   0   9   1      939.85      931.90     30.26 o 
   1   9   1      821.92      786.89     28.46 o 
   2   9   1        0.29       -3.53      8.77 o 
   3   9   1      942.21      974.33     60.94 o 
   4   9   1       11.87      -11.20     18.84 o 
   5   9   1       35.08       96.46     50.26 o 
   6   9   1        3.92       43.80     27.84 o 
  -6  10   1        6.07      -20.41     32.42 o 
  -5  10   1        2.73       22.54     24.67 o 
  -4  10   1        8.15       47.38     37.38 o 
  -3  10   1      597.50      654.45     23.35 o 
  -2  10   1       59.33       58.29      6.98 o 
  -1  10   1        0.04        3.82      6.94 o 
   0  10   1      205.49      223.42     13.07 o 
   1  10   1       94.30      114.96     11.75 o 
   2  10   1        1.79       -9.64      9.64 o 
   3  10   1      311.46      290.53     25.79 o 
   4  10   1       22.35       -3.62     15.19 o 
   5  10   1        2.38      -14.71     20.71 o 
   6  10   1       10.44       -0.69     26.41 o 
  -6  11   1       35.06       34.25     28.06 o 
  -5  11   1      188.38      251.33     37.49 o 
  -4  11   1        0.78       12.12     20.15 o 
  -3  11   1        0.66        0.54      8.33 o 
  -2  11   1      245.80      292.99     21.00 o 
  -1  11   1       24.54       25.14      9.27 o 
   0  11   1     1041.87      995.34     31.13 o 
   1  11   1      209.10      223.32     14.80 o 
   2  11   1      400.43      435.57     24.04 o 
   3  11   1      259.14      268.35     79.14 o 
   4  11   1      207.20      266.78     30.68 o 
   5  11   1       93.48       94.53     28.99 o 
   6  11   1       55.79       49.22     37.25 o 
  -6  12   1        0.40       -8.91     24.87 o 
  -5  12   1       70.01       95.99     32.77 o 
  -4  12   1        0.25       22.01     18.24 o 
  -3  12   1       79.68       75.79     14.30 o 
  -2  12   1      258.97      295.09     20.64 o 
  -1  12   1       26.54       17.37      8.59 o 
   0  12   1      270.11      280.49     19.62 o 
   1  12   1       99.07      113.99     11.90 o 
   2  12   1      144.64      160.82     16.49 o 
   3  12   1      149.78      166.83     22.19 o 
   4  12   1       31.25       35.62     18.26 o 
   5  12   1      171.99      267.14     42.82 o 
   6  12   1       41.04       38.55     28.89 o 
  -5  13   1       66.70       61.62     34.48 o 
  -4  13   1      120.01      149.91     32.13 o 
  -3  13   1       14.26       12.33     10.28 o 
  -2  13   1       12.40       19.03     13.22 o 
  -1  13   1      356.12      346.48     24.04 o 
   0  13   1      238.97      204.26     19.44 o 
   1  13   1      164.41      176.49     16.97 o 
   2  13   1     1704.16     1750.73     83.44 o 
   3  13   1      314.81      355.04     40.71 o 
   4  13   1       19.35        9.44     20.20 o 
   5  13   1       73.79      110.76     51.33 o 
  -5  14   1        2.78       54.93     29.04 o 
  -4  14   1      148.13      161.65     42.50 o 
  -3  14   1        1.62        2.51     23.57 o 
  -2  14   1      663.39      660.67     36.93 o 
  -1  14   1      184.93      196.99     17.75 o 
   0  14   1      218.77      192.35     17.60 o 
   1  14   1       33.77       31.07     11.23 o 
   2  14   1        9.78       18.62     14.08 o 
   3  14   1        5.80        0.83     21.36 o 
   4  14   1      252.58      315.14     36.85 o 
   5  14   1        0.13        0.55     23.99 o 
  -5  15   1       11.07       11.02     27.41 o 
  -4  15   1       10.65       14.99     23.29 o 
  -3  15   1       59.36       56.67     18.03 o 
  -2  15   1      355.18      337.53     34.54 o 
  -1  15   1      231.10      257.33     28.08 o 
   0  15   1      250.66      235.01     17.81 o 
   1  15   1      198.90      233.32     25.39 o 
   2  15   1      212.42      202.25     34.61 o 
   3  15   1      165.03      126.45     36.04 o 
   4  15   1       26.74       42.06     22.16 o 
   5  15   1       75.02      104.67     31.90 o 
  -5  16   1       65.33       67.20     34.44 o 
  -4  16   1      130.29       38.66     31.13 o 
  -3  16   1       41.14        2.13     29.57 o 
  -2  16   1       70.43       83.38     17.37 o 
  -1  16   1      300.07      367.89     36.93 o 
   0  16   1       52.76       46.56     12.67 o 
   1  16   1        2.31      -11.75     11.75 o 
   2  16   1      106.20       83.56     19.41 o 
   3  16   1       12.69        4.26      9.94 o 
   4  16   1       34.46       48.78     26.94 o 
   5  16   1       23.15        2.59     29.50 o 
  -4  17   1       14.27       14.45     22.32 o 
  -3  17   1       96.76       82.18     21.42 o 
  -2  17   1      216.13      168.64     35.52 o 
  -1  17   1       11.48        8.70     12.72 o 
   0  17   1      440.53      464.78     35.45 o 
   1  17   1        5.09       -4.69     14.88 o 
   2  17   1       56.43       64.29     41.75 o 
   3  17   1       29.58        9.38     15.53 o 
   4  17   1      118.31      153.10     32.71 o 
  -4  18   1      104.58       11.79     38.07 o 
  -3  18   1       17.28       39.54     36.02 o 
  -2  18   1      157.87      225.49     31.38 o 
  -1  18   1        6.53        9.24     14.38 o 
   0  18   1        0.56       15.72     15.47 o 
   1  18   1        0.04        0.09     15.03 o 
   2  18   1        0.01      -19.30     19.30 o 
   3  18   1       59.51        6.63     20.90 o 
   4  18   1       37.68       41.15     54.07 o 
  -3  19   1       28.91        1.93     20.07 o 
  -2  19   1        0.85       39.70     37.51 o 
  -1  19   1       43.70       50.83     17.21 o 
   0  19   1       19.66       36.31     15.73 o 
   1  19   1      279.30      299.26     28.00 o 
   2  19   1       39.41       35.93     23.07 o 
   3  19   1       86.35       53.58     29.46 o 
  -3  20   1       40.61       16.12     56.18 o 
  -2  20   1       57.45       59.97     22.66 o 
  -1  20   1       37.69       58.09     20.39 o 
   0  20   1        3.84       -1.90     14.49 o 
   1  20   1        0.43       38.64     20.13 o 
   2  20   1        5.84      -17.93     19.32 o 
   3  20   1       13.46       18.35     36.57 o 
  -2  21   1       52.88       88.37     25.75 o 
  -1  21   1        0.01       -8.82     18.62 o 
   0  21   1       38.16       66.99     28.29 o 
   1  21   1       85.47       96.61     34.07 o 
   2  21   1       24.51       35.13     24.89 o 
  -1  22   1       30.88       20.51     21.89 o 
   0  22   1        0.02        7.05     21.86 o 
   1  22   1        3.60       23.56     28.50 o 
  -6   0   2       64.96       62.86     14.34 o 
  -4   0   2       80.31       13.16      9.81 o 
  -2   0   2      205.93      181.05     11.64 o 
   0   0   2      245.61      219.63      4.53 o 
  -7   1   2        0.72        5.94     14.43 o 
  -6   1   2       95.64       92.96     30.29 o 
  -5   1   2      128.73      178.01     15.12 o 
  -4   1   2       50.11       49.79     13.58 o 
  -3   1   2     1874.88     1818.58     87.32 o 
  -2   1   2     2284.81     2406.08    102.09 o 
  -1   1   2      298.06      307.02     17.24 o 
   0   1   2      963.31      854.42     10.96 o 
   1   1   2     1483.00     1351.94     34.16 o 
  -7   2   2        0.46       13.16     25.39 o 
  -6   2   2       76.92       97.24     59.72 o 
  -5   2   2      617.33      881.99     42.94 o 
  -4   2   2       40.01       46.86      8.35 o 
  -3   2   2      311.06      273.93     13.13 o 
  -2   2   2      196.77      226.55     10.72 o 
  -1   2   2     4155.79     3865.90    119.19 o 
   0   2   2     2002.79     1777.50     35.04 o 
   1   2   2      424.90      427.17     14.82 o 
  -7   3   2       30.86       33.92     19.64 o 
  -6   3   2      186.56      166.01     17.57 o 
  -5   3   2      123.23      152.85     20.18 o 
  -4   3   2      493.23      542.31     31.97 o 
  -3   3   2      523.95      530.72     19.72 o 
  -2   3   2      221.81      187.58      7.64 o 
  -1   3   2      358.90      316.84      7.60 o 
   0   3   2      898.72      831.72     14.43 o 
   1   3   2      250.01      240.96      8.62 o 
   2   3   2        0.92        5.37      3.15 o 
   6   3   2       38.10       -4.93      4.93 o 
   7   3   2        0.07      -17.00     30.34 o 
  -7   4   2        9.41        3.25     20.88 o 
  -6   4   2        9.94       13.13      6.04 o 
  -5   4   2        0.19       -1.33      8.65 o 
  -4   4   2       19.01       26.40      9.95 o 
  -3   4   2      412.43      505.27     24.24 o 
  -2   4   2      280.16      275.69     19.93 o 
  -1   4   2      859.45      817.30     20.75 o 
   0   4   2     2042.84     1862.55     41.25 o 
   1   4   2        0.10        0.18      3.31 o 
   2   4   2      360.89      133.22     74.08 o 
   3   4   2      248.04      239.17     20.66 o 
   4   4   2       68.25       54.12     19.21 o 
   5   4   2      179.90      136.71      2.83 o 
   6   4   2      212.20      194.63     39.09 o 
   7   4   2        2.07      -15.70     30.54 o 
  -7   5   2       55.64        2.59     28.85 o 
  -6   5   2        3.80        2.97      4.21 o 
  -5   5   2      128.43      131.64     12.42 o 
  -4   5   2        3.73        5.47      7.12 o 
  -3   5   2     1435.12     1405.02     48.38 o 
  -2   5   2       84.20       88.83      9.77 o 
  -1   5   2      467.49      486.33     11.26 o 
   0   5   2      982.29      918.00     20.26 o 
   1   5   2      394.36      489.33     26.64 o 
   2   5   2      107.34      144.94     20.30 o 
   3   5   2      174.40      143.93     22.83 o 
   4   5   2      181.06      149.44     25.67 o 
   5   5   2       49.50       33.91     21.86 o 
   6   5   2        1.84      -10.04     24.18 o 
   7   5   2        5.70       39.33     55.39 o 
  -7   6   2        1.80       -7.76     29.62 o 
  -6   6   2        0.92      -14.75     26.44 o 
  -5   6   2        1.93       -1.17      3.55 o 
  -4   6   2       19.33       17.69     21.67 o 
  -3   6   2        6.55        6.82     12.92 o 
  -2   6   2       48.43       60.55      6.54 o 
  -1   6   2     1510.31     1609.65     40.55 o 
   0   6   2      614.26      516.66     15.15 o 
   1   6   2        1.51       -1.57      6.60 o 
   2   6   2     2324.53     2427.11     98.82 o 
   3   6   2       37.71       29.57     18.12 o 
   4   6   2      436.55      462.86     46.67 o 
   5   6   2       16.63       12.94     21.41 o 
   6   6   2       73.53       77.99     32.97 o 
  -6   7   2       17.05       -3.80     43.16 o 
  -5   7   2      225.44      147.46     58.35 o 
  -4   7   2      141.52      143.61     34.66 o 
  -3   7   2      159.23      151.87     24.96 o 
  -2   7   2      127.06      110.19      8.27 o 
  -1   7   2       28.92       10.54      5.46 o 
   0   7   2      678.13      626.86     19.52 o 
   1   7   2      878.74      872.76     31.84 o 
   2   7   2       36.84       28.09      7.61 o 
   3   7   2      109.30      148.01     26.55 o 
   4   7   2        0.42        4.62     18.83 o 
   5   7   2        1.96      -16.67     37.69 o 
   6   7   2       47.26       22.97     46.54 o 
  -6   8   2       45.14       55.91     33.38 o 
  -5   8   2       33.05       33.93     23.55 o 
  -4   8   2        0.77       -5.97     23.98 o 
  -3   8   2      131.48      142.77      9.30 o 
  -2   8   2        5.51        0.62      5.47 o 
  -1   8   2       50.14       44.17      7.35 o 
   0   8   2      852.16      884.35     24.88 o 
   1   8   2     1029.57     1020.91     33.96 o 
   2   8   2        1.75       -1.54      5.57 o 
   3   8   2      751.89      716.71     54.20 o 
   4   8   2       67.86      104.45     46.67 o 
   5   8   2       69.80       37.76     29.03 o 
   6   8   2        1.21       23.83     30.14 o 
  -6   9   2       74.08       62.30     33.01 o 
  -5   9   2        0.01      -19.33     29.89 o 
  -4   9   2      105.43      105.37     22.02 o 
  -3   9   2       72.96       72.64      8.22 o 
  -2   9   2      846.76      842.90     23.74 o 
  -1   9   2      127.03      145.97     10.55 o 
   0   9   2       15.65       34.64      8.98 o 
   1   9   2       59.71       58.28      9.31 o 
   2   9   2       53.90       51.68      6.47 o 
   3   9   2       29.84       24.69     19.08 o 
   4   9   2        8.52       22.94     15.70 o 
   5   9   2        0.31       -7.36     19.35 o 
   6   9   2       39.17       54.00     37.60 o 
  -6  10   2        0.35      -24.32     32.33 o 
  -5  10   2       27.75       74.30     30.75 o 
  -4  10   2       24.71       -2.44     22.45 o 
  -3  10   2       49.99       37.81      6.92 o 
  -2  10   2       14.02       15.82      6.30 o 
  -1  10   2       88.61       98.17      9.87 o 
   0  10   2       47.61       43.77      7.82 o 
   1  10   2      319.13      281.73     13.44 o 
   2  10   2        5.72       10.55      3.98 o 
   3  10   2      110.21      108.65     21.41 o 
   4  10   2      506.92      632.95     72.09 o 
   5  10   2       84.81      148.00     48.15 o 
   6  10   2        7.06      -10.66     24.21 o 
  -6  11   2       10.31       24.69     31.32 o 
  -5  11   2      229.65      280.36     39.86 o 
  -4  11   2      107.17       87.83     38.23 o 
  -3  11   2      216.43      228.32     13.31 o 
  -2  11   2        0.08        1.95      8.42 o 
  -1  11   2      351.51      348.93     15.74 o 
   0  11   2        0.10       17.73      7.67 o 
   1  11   2       38.76       13.87      7.00 o 
   2  11   2      119.97      150.85     16.20 o 
   3  11   2      187.41      226.03     21.97 o 
   4  11   2        9.48       20.90     34.75 o 
   5  11   2       20.30        8.58     20.37 o 
   6  11   2       23.83       40.73     28.03 o 
  -6  12   2       59.76       67.65     38.57 o 
  -5  12   2       63.79       42.22     56.48 o 
  -4  12   2       24.43       27.56     22.04 o 
  -3  12   2        1.06       10.61      9.34 o 
  -2  12   2      178.86      167.27     11.83 o 
  -1  12   2       39.10       35.82      8.66 o 
   0  12   2      108.01      110.35     13.14 o 
   1  12   2       57.11       59.04      9.17 o 
   2  12   2       26.20       16.08     10.68 o 
   3  12   2       22.48       23.26     14.79 o 
   4  12   2       68.65       35.20     31.43 o 
   5  12   2        0.71       33.95     38.78 o 
   6  12   2       32.50        5.64     29.98 o 
  -5  13   2       13.23      -10.75     26.16 o 
  -4  13   2      370.10      394.72     41.92 o 
  -3  13   2        0.15       -1.83      4.79 o 
  -2  13   2       33.20       52.02      8.96 o 
  -1  13   2      169.88      194.33     14.69 o 
   0  13   2       50.86       36.39      9.11 o 
   1  13   2        4.79       19.43      8.99 o 
   2  13   2        0.17        6.95     17.84 o 
   3  13   2       11.66        7.79     18.79 o 
   4  13   2        0.00      -14.33     17.40 o 
   5  13   2       19.51       37.36     29.28 o 
  -5  14   2        0.55      -12.34     40.35 o 
  -4  14   2       34.18       43.38     33.19 o 
  -3  14   2      159.98      167.98     14.29 o 
  -2  14   2        6.19        6.45      6.51 o 
  -1  14   2      309.91      330.99     20.31 o 
   0  14   2       60.64       48.13     12.16 o 
   1  14   2       57.42       47.08     16.56 o 
   2  14   2       21.54       15.35     13.46 o 
   3  14   2        8.61       -1.44     16.36 o 
   4  14   2        3.06       23.11     44.74 o 
   5  14   2       34.94       28.87     23.39 o 
  -5  15   2        3.35       -5.64     22.93 o 
  -4  15   2      133.74      190.80     52.83 o 
  -3  15   2      561.52      610.01     60.44 o 
  -2  15   2       45.26       36.11      9.15 o 
  -1  15   2        7.38       -3.70     10.99 o 
   0  15   2        0.64       -1.82      9.24 o 
   1  15   2      173.32      190.40     18.40 o 
   2  15   2       31.95       42.81     23.73 o 
   3  15   2       34.90       -1.93     17.20 o 
   4  15   2       14.36      -20.82     20.82 o 
   5  15   2        1.71        4.32     21.73 o 
  -5  16   2        2.69        0.46     60.85 o 
  -4  16   2        1.34       37.23     29.65 o 
  -3  16   2        3.69       -5.80      7.21 o 
  -2  16   2       12.35       38.48      8.62 o 
  -1  16   2      565.92      511.68     30.07 o 
   0  16   2       68.08       97.22     18.09 o 
   1  16   2       58.41       77.99     16.02 o 
   2  16   2      175.28      203.97     24.76 o 
   3  16   2       33.47       53.57     24.20 o 
   4  16   2       35.35       37.73     24.66 o 
  -4  17   2       54.65       28.14     30.43 o 
  -3  17   2       29.00       30.66     15.98 o 
  -2  17   2        1.89       -0.71     18.81 o 
  -1  17   2       31.24       41.97     15.64 o 
   0  17   2       26.33       32.62     13.21 o 
   1  17   2       53.55       48.53     16.45 o 
   2  17   2        2.74        3.19     23.36 o 
   3  17   2        0.02      -16.83     16.83 o 
   4  17   2        0.64        3.53     19.84 o 
  -4  18   2        0.75      -19.14     28.06 o 
  -3  18   2       50.61       29.84     25.68 o 
  -2  18   2       54.49       51.97     10.49 o 
  -1  18   2      148.29      160.10     21.90 o 
   0  18   2       10.75       13.31     15.45 o 
   1  18   2       52.40       62.81     18.79 o 
   2  18   2      118.72      115.44     24.44 o 
   3  18   2        7.73       -2.16     17.73 o 
   4  18   2       26.55       42.67     40.49 o 
  -3  19   2       11.95       57.29     54.17 o 
  -2  19   2       93.00       94.76     31.70 o 
  -1  19   2        1.91        4.21     17.91 o 
   0  19   2      105.57       92.65     20.23 o 
   1  19   2       12.81        0.79     14.99 o 
   2  19   2       16.80       40.52     26.94 o 
   3  19   2        3.95       17.76     34.16 o 
  -3  20   2       14.32       20.17     39.69 o 
  -2  20   2        2.06       -6.28      9.94 o 
  -1  20   2        0.41        4.47     26.11 o 
   0  20   2       18.06       27.42     20.04 o 
   1  20   2       60.59       48.62     20.89 o 
   2  20   2        3.93       -4.22     18.24 o 
   3  20   2      154.40      164.10     72.63 o 
  -2  21   2        0.88       -3.61     12.95 o 
  -1  21   2       60.35       44.70     20.30 o 
   0  21   2       86.91      139.43     34.50 o 
   1  21   2       45.44       54.48     21.54 o 
   2  21   2       17.36       72.89     33.73 o 
  -1  22   2       31.44       62.70     25.65 o 
   0  22   2        0.25       30.82     24.30 o 
   1  22   2       18.54        3.33     30.07 o 
  -7   0   3        4.87       12.56     16.00 o 
  -5   0   3     1218.44     1472.13     79.34 o 
  -3   0   3     1611.82     1541.84     68.08 o 
  -1   0   3      266.76      270.82     10.58 o 
   1   0   3     4603.59     4345.44    218.53 o 
  -7   1   3        6.46       18.05      8.23 o 
  -6   1   3        0.47       -5.50      8.90 o 
  -5   1   3       55.02       81.20     21.60 o 
  -4   1   3      446.39      510.38     20.49 o 
  -3   1   3       10.92        8.01      5.58 o 
  -2   1   3       36.07       33.50      6.85 o 
  -1   1   3      340.43      303.75     14.30 o 
   0   1   3     2166.19     1982.83     33.95 o 
   1   1   3     1559.83     1511.52     44.42 o 
   2   1   3       20.39       13.76      3.44 o 
  -7   2   3       41.45       76.45     33.71 o 
  -6   2   3       24.17       49.47     17.81 o 
  -5   2   3      320.48      396.10     20.42 o 
  -4   2   3      527.12      619.39     30.43 o 
  -3   2   3      173.59      233.53     21.38 o 
  -2   2   3     2964.56     2986.93    101.39 o 
  -1   2   3      224.65      195.09      7.53 o 
   0   2   3     3505.08     3242.89     69.42 o 
   1   2   3     4641.12     4440.01    122.11 o 
   2   2   3        2.28        2.59      2.95 o 
  -7   3   3       65.68       72.37     21.60 o 
  -6   3   3        1.88       -1.64      6.46 o 
  -5   3   3        7.15        6.39     14.69 o 
  -4   3   3        2.64      -10.70     12.27 o 
  -3   3   3        6.62        0.01      6.19 o 
  -2   3   3       83.92       82.64      6.96 o 
  -1   3   3        2.97        2.18      3.27 o 
   0   3   3      510.79      499.26      7.50 o 
   1   3   3      726.57      768.71     17.01 o 
   2   3   3      112.68      123.95     14.97 o 
   3   3   3      860.87      779.92     54.97 o 
   4   3   3       98.69       73.12      6.31 o 
   5   3   3       19.30        9.90      4.99 o 
   6   3   3        6.76       23.86     22.99 o 
   7   3   3       41.94       21.82     30.77 o 
  -7   4   3        8.00       35.22     20.95 o 
  -6   4   3       50.68       29.96     12.88 o 
  -5   4   3       38.56       21.39      7.53 o 
  -4   4   3      650.58      805.90     34.92 o 
  -3   4   3      215.09      224.77     12.75 o 
  -2   4   3     1800.28     1818.41     46.02 o 
  -1   4   3      292.19      271.99     10.33 o 
   0   4   3     1936.80     1886.92     45.62 o 
   1   4   3      115.37      129.81      9.66 o 
   2   4   3        7.91        9.56      7.82 o 
   3   4   3        5.26        3.11      7.01 o 
   4   4   3       48.24       33.81      6.67 o 
   5   4   3        0.03       -1.96      4.58 o 
   6   4   3        4.53       23.72     24.60 o 
  -7   5   3        7.95       29.21     29.69 o 
  -6   5   3      163.52      132.91     10.18 o 
  -5   5   3       14.91       14.11     10.08 o 
  -4   5   3       11.05        1.80      5.78 o 
  -3   5   3      146.90      153.60      9.67 o 
  -2   5   3        0.00        3.19      4.04 o 
  -1   5   3       41.88       30.61      4.89 o 
   0   5   3        4.79        3.82      3.45 o 
   1   5   3        3.84        6.00      4.08 o 
   2   5   3      897.55      892.60     55.78 o 
   3   5   3        6.38        7.29     15.15 o 
   4   5   3       32.74       20.85     18.15 o 
   5   5   3       97.92       38.79     35.72 o 
   6   5   3       19.72        9.75     24.35 o 
  -6   6   3        0.01        3.11     23.92 o 
  -5   6   3      188.15      174.22     87.86 o 
  -4   6   3      143.40      138.28     26.78 o 
  -3   6   3     1555.73     1626.73     39.68 o 
  -2   6   3      732.57      844.87     23.15 o 
  -1   6   3      104.12       85.58     11.01 o 
   0   6   3     1745.37     1786.74     41.85 o 
   1   6   3      157.61      199.66      6.76 o 
   2   6   3      190.55      232.32      7.44 o 
   3   6   3      369.50      377.62     56.81 o 
   4   6   3        0.31       -9.69     29.87 o 
   5   6   3        3.46        0.37     19.25 o 
   6   6   3       13.50       11.20     24.96 o 
  -6   7   3        2.78       16.60     28.02 o 
  -5   7   3       35.81       39.36     21.71 o 
  -4   7   3       36.81       32.43     23.61 o 
  -3   7   3        6.14        9.07      5.41 o 
  -2   7   3       68.97       53.79      5.84 o 
  -1   7   3     2379.71     2481.82     60.05 o 
   0   7   3        5.43        0.63      4.37 o 
   1   7   3      857.81      943.77     30.42 o 
   2   7   3       24.13       26.04      4.21 o 
   3   7   3        5.29       -2.40     16.93 o 
   4   7   3      159.03      143.89     30.84 o 
   5   7   3      166.36      200.06     38.45 o 
   6   7   3        4.00      -29.12     29.12 o 
  -6   8   3       54.44       70.12     26.72 o 
  -5   8   3        0.38       32.84     19.31 o 
  -4   8   3      520.46      596.71     51.22 o 
  -3   8   3       50.97       55.87     10.08 o 
  -2   8   3      876.64      858.84     28.16 o 
  -1   8   3      357.22      352.44     10.92 o 
   0   8   3       37.63       22.77      5.53 o 
   1   8   3      120.93      154.59     16.71 o 
   2   8   3      279.55      272.29     13.34 o 
   3   8   3      296.94      312.97     22.35 o 
   4   8   3        0.02      -19.08     21.94 o 
   5   8   3        1.07        6.67     37.26 o 
   6   8   3       28.53       25.86     28.93 o 
  -6   9   3       13.29        4.71     22.28 o 
  -5   9   3       14.38       42.40     22.26 o 
  -4   9   3       72.31       65.69     24.11 o 
  -3   9   3        5.55        3.90      4.98 o 
  -2   9   3      140.18      139.75     10.47 o 
  -1   9   3       68.59       98.96      8.05 o 
   0   9   3      239.53      229.85     13.70 o 
   1   9   3      651.27      641.57     23.55 o 
   2   9   3       55.67       58.58      7.62 o 
   3   9   3       16.53       35.83     12.98 o 
   4   9   3       23.84       18.47     22.18 o 
   5   9   3      102.26      187.62     82.94 o 
   6   9   3       26.08       51.05     44.43 o 
  -6  10   3       51.48       61.09     29.35 o 
  -5  10   3      370.68      406.10     70.55 o 
  -4  10   3       16.12       24.62     19.89 o 
  -3  10   3      359.67      341.44     13.84 o 
  -2  10   3       86.10      105.40     10.61 o 
  -1  10   3      160.76      155.34     12.47 o 
   0  10   3      310.16      319.66     19.99 o 
   1  10   3      516.32      495.76     21.34 o 
   2  10   3      367.17      383.80     13.87 o 
   3  10   3      108.90       92.66     27.87 o 
   4  10   3      312.71      371.26     34.07 o 
   5  10   3       18.40       31.49     24.62 o 
   6  10   3       11.00        1.89     29.41 o 
  -6  11   3       13.33       18.28     25.60 o 
  -5  11   3       11.88      -17.67     22.07 o 
  -4  11   3       16.54        4.57     16.32 o 
  -3  11   3      146.40      124.46     20.18 o 
  -2  11   3      109.59      128.02     14.86 o 
  -1  11   3        0.20       -2.21      8.37 o 
   0  11   3       81.94       92.63     11.71 o 
   1  11   3      127.35      132.76     13.96 o 
   2  11   3      237.04      269.38     19.65 o 
   3  11   3       46.57       44.34     14.12 o 
   4  11   3       39.52       29.07     17.18 o 
   5  11   3        0.08       -6.60     21.76 o 
   6  11   3        1.10      -42.83     43.57 o 
  -6  12   3        3.22       53.76     48.71 o 
  -5  12   3       42.19      108.78     30.38 o 
  -4  12   3       32.82        4.54     13.98 o 
  -3  12   3      464.78      485.63     38.60 o 
  -2  12   3      473.76      506.96     21.20 o 
  -1  12   3      530.51      552.00     31.14 o 
   0  12   3      172.69      169.96     13.02 o 
   1  12   3      523.06      557.74     30.10 o 
   2  12   3        8.80       12.75      4.95 o 
   3  12   3       53.64       94.20     29.61 o 
   4  12   3        8.92        7.42     25.61 o 
   5  12   3        0.09       -7.75     46.35 o 
  -5  13   3       27.19      102.92     67.33 o 
  -4  13   3        0.15        3.72      5.23 o 
  -3  13   3       21.74       13.26      9.32 o 
  -2  13   3       10.15        3.57      6.44 o 
  -1  13   3       25.62       34.37     11.91 o 
   0  13   3        1.39        9.18      9.33 o 
   1  13   3        9.50       -6.74      9.16 o 
   2  13   3        7.25        9.00     10.23 o 
   3  13   3       62.29      146.59     42.22 o 
   4  13   3        4.09       46.19     72.38 o 
   5  13   3      104.79      138.53     48.64 o 
  -5  14   3        0.01       31.40     26.59 o 
  -4  14   3      157.48      127.71     45.76 o 
  -3  14   3        1.78       -3.96      6.34 o 
  -2  14   3     1012.58     1061.77     36.08 o 
  -1  14   3      166.73      176.33     16.98 o 
   0  14   3      254.93      246.94     22.52 o 
   1  14   3        0.03       -9.85     12.01 o 
   2  14   3      249.48      285.21     19.37 o 
   3  14   3        7.46        4.27     19.50 o 
   4  14   3        2.05      -18.29     18.29 o 
   5  14   3        0.17       12.06     36.90 o 
  -5  15   3        0.70       13.94     31.25 o 
  -4  15   3       15.68       27.67     48.14 o 
  -3  15   3       10.40        4.09     27.48 o 
  -2  15   3        4.65       12.11      7.38 o 
  -1  15   3       59.12       58.05     15.70 o 
   0  15   3       72.46       70.26     14.00 o 
   1  15   3      116.80      143.48     17.75 o 
   2  15   3        2.17       15.55     12.43 o 
   3  15   3        8.14        2.26     33.20 o 
   4  15   3       45.34       98.19     33.89 o 
   5  15   3       14.61       20.46     25.81 o 
  -4  16   3       25.61       35.29     44.24 o 
  -3  16   3      101.26      120.20     16.21 o 
  -2  16   3      156.17      151.85     14.87 o 
  -1  16   3      181.25      244.60     25.76 o 
   0  16   3      147.28      129.77     15.76 o 
   1  16   3      123.21      125.71     20.43 o 
   2  16   3       30.96       30.15     18.74 o 
   3  16   3        6.21       14.47     19.05 o 
   4  16   3        0.67       30.90     47.25 o 
  -4  17   3       10.72      -28.19     28.19 o 
  -3  17   3        0.34        2.87      7.75 o 
  -2  17   3        5.76        2.65     10.49 o 
  -1  17   3        4.07       37.90     20.02 o 
   0  17   3        5.54       -7.90     11.58 o 
   1  17   3       15.53       24.09     16.19 o 
   2  17   3       80.70       53.45     25.79 o 
   3  17   3        1.05      -17.23     17.23 o 
   4  17   3        8.10       12.22     49.33 o 
  -4  18   3        1.68       31.16     31.57 o 
  -3  18   3       29.59       16.49      8.61 o 
  -2  18   3       55.11       94.82     33.25 o 
  -1  18   3      218.38      253.08     29.06 o 
   0  18   3        3.63       -5.19     20.06 o 
   1  18   3       57.44       72.62     17.49 o 
   2  18   3       21.84       18.52     15.73 o 
   3  18   3        6.10       36.49     23.63 o 
   4  18   3       90.57       97.56     54.08 o 
  -3  19   3       12.95       -6.05     29.72 o 
  -2  19   3       11.33       17.45     14.41 o 
  -1  19   3       17.48       27.77     16.78 o 
   0  19   3       21.43        7.82     15.94 o 
   1  19   3      142.94      150.64     24.88 o 
   2  19   3       22.13        3.01     16.79 o 
   3  19   3        0.11       15.24     22.48 o 
  -3  20   3        4.42      -29.46     36.13 o 
  -2  20   3       41.58       51.93     17.21 o 
  -1  20   3        6.12       19.02     23.66 o 
   0  20   3        1.18       16.62     16.02 o 
   1  20   3        4.14       -7.53     15.56 o 
   2  20   3       10.05       31.97     20.27 o 
  -2  21   3       20.99       40.87     13.25 o 
  -1  21   3       26.58       48.58     22.41 o 
   0  21   3       21.06       -2.28     15.90 o 
   1  21   3        5.18       -9.88     21.99 o 
   2  21   3        0.63       36.09     25.41 o 
   0  22   3       49.49      173.90     71.48 o 
  -6   0   4       89.55      166.56     23.89 o 
  -4   0   4       97.68      116.06     15.22 o 
  -2   0   4        3.80       -2.16      7.93 o 
   0   0   4      137.86      120.99      6.73 o 
   2   0   4      614.01      591.29     20.08 o 
  -7   1   4       27.42       16.73     12.25 o 
  -6   1   4       26.75        5.92     12.30 o 
  -5   1   4       79.14      110.38     14.67 o 
  -4   1   4      281.46      301.73     16.00 o 
  -3   1   4     1067.47     1074.02     46.21 o 
  -2   1   4       20.29       17.68      5.65 o 
  -1   1   4     2457.76     2385.67     54.77 o 
   0   1   4     3388.40     3183.84     65.90 o 
   1   1   4     2029.87     1984.41     40.89 o 
   2   1   4        1.04        2.10      3.35 o 
   3   1   4      328.55      303.33     11.16 o 
   6   1   4        0.00        4.58      5.03 o 
  -7   2   4       44.42       43.95     18.42 o 
  -6   2   4       37.18       19.60     11.34 o 
  -5   2   4       13.32       12.77      8.63 o 
  -4   2   4        5.53       10.94      8.55 o 
  -3   2   4      268.49      263.27     19.87 o 
  -2   2   4      640.68      623.29     29.00 o 
  -1   2   4      219.40      256.93      9.91 o 
   0   2   4       74.18       74.17      3.64 o 
   1   2   4      191.24      200.16      6.00 o 
   2   2   4       39.36       32.85      5.97 o 
   3   2   4      731.31      635.72     20.48 o 
   4   2   4      280.99      300.40     15.09 o 
   5   2   4        7.66        7.30      6.74 o 
   6   2   4        0.90        4.69      4.32 o 
  -7   3   4        0.09       53.12     36.96 o 
  -6   3   4        7.22       27.69     26.16 o 
  -5   3   4       17.63       13.10      9.06 o 
  -4   3   4     1940.96     2288.22     92.31 o 
  -3   3   4       18.66        8.59      6.55 o 
  -2   3   4      644.19      649.02     15.60 o 
  -1   3   4       97.53       77.97      8.02 o 
   0   3   4      887.76      825.99     16.95 o 
   1   3   4     1204.43     1229.09     25.54 o 
   2   3   4     1664.29     1746.72     56.95 o 
   3   3   4        2.10        1.89      5.54 o 
   4   3   4      542.24      478.08     32.19 o 
   5   3   4       15.94       13.59      9.88 o 
   6   3   4       15.07       36.09     24.54 o 
  -7   4   4        0.25       13.27     20.20 o 
  -6   4   4      195.85      255.66     21.75 o 
  -5   4   4       11.49       16.08     11.00 o 
  -4   4   4       95.91      123.47     20.46 o 
  -3   4   4       42.43       23.02     29.94 o 
  -2   4   4      172.70      181.68      8.29 o 
  -1   4   4       85.88      100.46      4.82 o 
   0   4   4        0.31        2.87      2.94 o 
   1   4   4       30.01       29.26      4.21 o 
   2   4   4     1199.83     1246.83     50.88 o 
   3   4   4       32.30       31.40      4.03 o 
   4   4   4      114.55      102.70     19.76 o 
   5   4   4       73.80       74.61      5.31 o 
   6   4   4       13.73       -4.01     35.10 o 
  -6   5   4       51.06       35.79     14.26 o 
  -5   5   4       70.18       76.22     10.59 o 
  -4   5   4        7.62       13.30      8.05 o 
  -3   5   4      762.24      798.29     21.95 o 
  -2   5   4      502.20      511.82     15.35 o 
  -1   5   4      397.55      344.48     14.90 o 
   0   5   4      595.01      583.75     14.53 o 
   1   5   4     4356.33     4348.89    134.17 o 
   2   5   4      392.57      416.53     12.15 o 
   3   5   4      558.43      794.60    133.84 o 
   4   5   4       22.41       17.37      4.53 o 
   5   5   4        0.03       14.05     19.93 o 
   6   5   4       37.64       26.73     25.29 o 
  -6   6   4       68.05       30.95     10.26 o 
  -5   6   4        3.77       22.01     19.00 o 
  -4   6   4       82.80       65.81     10.77 o 
  -3   6   4       60.85       54.68      6.83 o 
  -2   6   4      100.34      105.75     10.86 o 
  -1   6   4       73.20       93.13      7.09 o 
   0   6   4       20.76       17.76      3.71 o 
   1   6   4     1685.42     1735.96     40.31 o 
   2   6   4       13.66       15.34      6.29 o 
   3   6   4      431.37      446.16     41.95 o 
   4   6   4       16.03        0.09     17.33 o 
   5   6   4        3.67      -11.20     20.86 o 
   6   6   4       26.04       31.27     27.19 o 
  -6   7   4        5.88       12.24     20.49 o 
  -5   7   4      104.86      110.61     19.72 o 
  -4   7   4      230.62      216.03     28.13 o 
  -3   7   4        5.98       -0.51      5.53 o 
  -2   7   4      283.81      263.24     11.94 o 
  -1   7   4     1916.75     1889.83     52.70 o 
   0   7   4     1521.51     1537.84     32.48 o 
   1   7   4     1050.96     1028.71     28.06 o 
   2   7   4       19.21       26.43      4.82 o 
   3   7   4       31.23        3.49     16.75 o 
   4   7   4      243.28      196.54     33.46 o 
   5   7   4       15.79        7.08     22.05 o 
   6   7   4       11.83      -29.54     29.54 o 
  -6   8   4        5.58       25.24     27.77 o 
  -5   8   4       17.25       35.00     20.40 o 
  -4   8   4      105.96      146.24     37.09 o 
  -3   8   4       63.16       72.22     17.95 o 
  -2   8   4      120.38      176.31     25.99 o 
  -1   8   4      613.13      675.07     18.48 o 
   0   8   4      141.41      143.27      7.89 o 
   1   8   4       13.45       19.52      8.48 o 
   2   8   4       74.73       79.69      6.23 o 
   3   8   4      147.81      187.43     26.95 o 
   4   8   4        3.28      -10.50     33.60 o 
   5   8   4        1.88       12.52     24.21 o 
   6   8   4        0.02       20.04     28.43 o 
  -6   9   4       36.72       13.44     43.34 o 
  -5   9   4        3.24      -18.73     25.20 o 
  -4   9   4      135.62      163.44     35.04 o 
  -3   9   4       13.00       -0.58      5.85 o 
  -2   9   4     1947.34     2028.24     69.25 o 
  -1   9   4       74.27       82.58      7.46 o 
   0   9   4      116.75      133.42     17.54 o 
   1   9   4      261.91      250.02     14.40 o 
   2   9   4      591.13      612.37     18.20 o 
   3   9   4       10.13       24.62     19.04 o 
   4   9   4      161.93      192.51     23.78 o 
   5   9   4        0.57       -8.94     23.22 o 
   6   9   4        9.25       44.34     60.10 o 
  -6  10   4       26.11       66.23     28.01 o 
  -5  10   4      135.12      132.16     33.74 o 
  -4  10   4       18.54       13.37     17.86 o 
  -3  10   4       72.20       51.01      7.78 o 
  -2  10   4       45.33       46.07      7.99 o 
  -1  10   4      163.27      170.63      8.97 o 
   0  10   4       43.49       60.69      7.60 o 
   1  10   4        3.26        3.43      8.02 o 
   2  10   4       24.13       40.58     10.31 o 
   3  10   4       14.54       -3.84     11.52 o 
   4  10   4       30.69       69.32     21.44 o 
   5  10   4       15.58       22.36     35.46 o 
   6  10   4       46.13       57.04     95.70 o 
  -6  11   4       14.66       22.86     26.05 o 
  -5  11   4      114.19      104.46     35.55 o 
  -4  11   4       86.10       75.50     11.96 o 
  -3  11   4      609.42      584.25     28.49 o 
  -2  11   4      189.97      176.52     21.70 o 
  -1  11   4      264.84      266.09     14.18 o 
   0  11   4       27.32       14.72      8.37 o 
   1  11   4      446.56      434.48     21.87 o 
   2  11   4       14.53       14.07      4.78 o 
   3  11   4      688.17      729.23     54.66 o 
   4  11   4       12.92       18.60     16.15 o 
   5  11   4        3.73       26.22     44.95 o 
  -5  12   4       22.77       61.22     26.05 o 
  -4  12   4        2.11       21.73     17.06 o 
  -3  12   4       14.39       10.71      6.85 o 
  -2  12   4       18.01       27.87      7.74 o 
  -1  12   4       60.71       50.98     10.72 o 
   0  12   4       26.40       26.82      8.76 o 
   1  12   4       12.39       15.08      8.83 o 
   2  12   4      242.05      237.67     12.12 o 
   3  12   4      103.24       96.99     17.69 o 
   4  12   4        1.97      -18.31     30.51 o 
   5  12   4      105.85      195.04     33.92 o 
  -5  13   4       36.98       61.37     26.80 o 
  -4  13   4       63.18       71.52     13.35 o 
  -3  13   4       57.87       65.33     18.21 o 
  -2  13   4      505.72      504.66     20.96 o 
  -1  13   4      408.87      407.55     22.66 o 
   0  13   4      142.36      149.48     12.67 o 
   1  13   4       81.61       69.29     12.39 o 
   2  13   4      386.71      377.98     18.47 o 
   3  13   4       24.62       22.54     15.81 o 
   4  13   4        0.02      -19.71     21.13 o 
   5  13   4       24.72       48.27     23.13 o 
  -5  14   4        1.52       30.55     25.51 o 
  -4  14   4       10.32        8.90      6.42 o 
  -3  14   4       13.57       10.48      8.84 o 
  -2  14   4       40.14       43.08      9.33 o 
  -1  14   4       47.96       43.10     18.01 o 
   0  14   4        7.88       15.55      9.48 o 
   1  14   4      469.02      465.28     24.91 o 
   2  14   4       40.79       49.34      9.35 o 
   3  14   4        0.21      -21.37     21.37 o 
   4  14   4       21.06       23.76     18.26 o 
   5  14   4       52.71       49.07     31.89 o 
  -5  15   4        4.41       23.24     25.95 o 
  -4  15   4       17.81       40.93     28.93 o 
  -3  15   4       29.35       38.17     12.71 o 
  -2  15   4      377.92      395.43     23.92 o 
  -1  15   4      314.93      316.35     23.91 o 
   0  15   4      371.75      371.33     23.79 o 
   1  15   4      128.03      124.94     17.43 o 
   2  15   4      237.33      241.12     17.67 o 
   3  15   4        5.18       32.34     65.82 o 
   4  15   4        0.24       40.67     46.74 o 
  -4  16   4       29.46       28.52     28.68 o 
  -3  16   4       26.04       20.37      9.15 o 
  -2  16   4       31.38       11.05     11.95 o 
  -1  16   4      213.88      211.74     19.37 o 
   0  16   4       11.86       11.27     14.20 o 
   1  16   4       14.51        9.46     10.94 o 
   2  16   4        5.09        8.15     11.17 o 
   3  16   4        0.01       56.74     39.70 o 
   4  16   4        4.86        4.89     63.16 o 
  -4  17   4        1.76       24.42     30.86 o 
  -3  17   4       97.60       77.20     26.54 o 
  -2  17   4        3.25       18.37     11.28 o 
  -1  17   4      314.64      330.87     28.06 o 
   0  17   4      169.15      135.60     21.91 o 
   1  17   4      113.23      134.96     39.70 o 
   2  17   4       10.38       -2.23      7.68 o 
   3  17   4      118.94      169.49     40.80 o 
   4  17   4        0.31       35.50     24.26 o 
  -3  18   4        0.65      -13.57     13.57 o 
  -2  18   4        1.16       33.24     13.85 o 
  -1  18   4      135.39      158.72     25.45 o 
   0  18   4        0.46       -4.86     13.45 o 
   1  18   4        1.96        8.32     21.68 o 
   2  18   4        2.03       -7.02      8.58 o 
   3  18   4        0.83      -11.20     17.23 o 
  -3  19   4       13.73        6.25     53.95 o 
  -2  19   4      191.03      223.37     36.73 o 
  -1  19   4      129.04      182.05     31.09 o 
   0  19   4        1.21       10.55     13.90 o 
   1  19   4       55.47       18.87     28.57 o 
   2  19   4      142.34      172.02     29.35 o 
   3  19   4       19.37       41.34     31.95 o 
  -2  20   4       12.19       25.39     16.18 o 
  -1  20   4       43.50       -3.66     23.45 o 
   0  20   4       18.69       34.80     30.33 o 
   1  20   4       49.71       93.94     31.98 o 
   2  20   4        0.00       41.98     36.48 o 
  -1  21   4       99.00      161.94     30.40 o 
   0  21   4      172.62      256.54     38.93 o 
   1  21   4       21.54       40.23     22.21 o 
  -5   0   5       10.55       27.68     14.77 o 
  -3   0   5     1245.25     1276.59     67.45 o 
  -1   0   5      259.40      354.71     10.34 o 
   1   0   5     1995.08     2014.65     64.14 o 
   3   0   5      628.95      551.76     27.45 o 
   5   0   5       21.92       22.17      6.38 o 
  -6   1   5      127.32      175.78     18.31 o 
  -5   1   5      104.02      143.51     15.04 o 
  -4   1   5       81.22       82.68     26.05 o 
  -3   1   5        3.68        6.51      8.38 o 
  -2   1   5       37.43       32.49      6.79 o 
  -1   1   5      136.98      142.20      8.73 o 
   0   1   5      193.62      180.69      8.12 o 
   1   1   5      817.96      866.09     15.62 o 
   2   1   5        6.90        1.12      3.37 o 
   3   1   5      237.18      216.53     10.91 o 
   4   1   5      174.61      196.94     10.06 o 
   5   1   5        4.61        6.33      5.37 o 
   6   1   5       21.42       11.51     14.56 o 
  -6   2   5       19.15       19.01     11.63 o 
  -5   2   5       32.62       38.76     11.01 o 
  -4   2   5      270.32      310.60     31.99 o 
  -3   2   5        5.69        5.69      8.89 o 
  -2   2   5       71.07       71.55      6.48 o 
  -1   2   5     1021.80     1056.03     23.80 o 
   0   2   5     1485.63     1352.68     23.36 o 
   1   2   5        3.54        4.43      2.71 o 
   2   2   5     1450.78     1417.26     36.71 o 
   3   2   5        0.58        8.23      4.43 o 
   4   2   5      461.14      397.26     42.58 o 
   5   2   5       26.71       26.64      5.10 o 
   6   2   5        0.17       12.99     20.18 o 
  -6   3   5       41.34       36.22     23.43 o 
  -5   3   5       26.50       47.50     11.07 o 
  -4   3   5       33.04       40.24     12.02 o 
  -3   3   5      429.01      444.39     23.37 o 
  -2   3   5      121.64      138.18      7.97 o 
  -1   3   5        9.71       18.93      3.25 o 
   0   3   5       59.22       79.37      8.06 o 
   1   3   5      169.94      176.51      6.43 o 
   2   3   5      204.64      197.56     11.59 o 
   3   3   5       13.23       21.26      7.67 o 
   4   3   5       39.67       24.80      4.75 o 
   5   3   5       44.50       37.35      7.92 o 
   6   3   5       10.86        7.10     33.37 o 
  -6   4   5       11.73       20.83      9.39 o 
  -5   4   5        1.32       12.79     15.05 o 
  -4   4   5        5.32        6.65     16.02 o 
  -3   4   5      343.61      349.48     13.35 o 
  -2   4   5      198.03      204.50      8.37 o 
  -1   4   5      369.94      331.73     10.58 o 
   0   4   5     1202.07     1123.06     26.63 o 
   1   4   5     1646.01     1671.57     30.70 o 
   2   4   5      567.33      627.84     19.19 o 
   3   4   5      185.28      173.75     10.79 o 
   4   4   5       30.89       33.94     10.67 o 
   5   4   5      113.02      106.45     31.54 o 
   6   4   5       34.09       16.20     22.68 o 
  -6   5   5       67.71       54.65     20.70 o 
  -5   5   5       77.84      108.02     23.33 o 
  -4   5   5        6.85       19.38     10.38 o 
  -3   5   5       22.24       16.64      5.28 o 
  -2   5   5      371.08      379.91     11.31 o 
  -1   5   5       11.03       20.33      4.71 o 
   0   5   5       64.14       61.38      5.98 o 
   1   5   5        0.98        1.81      2.81 o 
   2   5   5       29.62       39.09      3.78 o 
   3   5   5       16.01        8.99      6.18 o 
   4   5   5      107.01      140.75     17.52 o 
   5   5   5        5.42       20.20     20.79 o 
   6   5   5        6.19        3.44     35.84 o 
  -6   6   5        0.17        0.51      9.16 o 
  -5   6   5       99.42       60.06     16.19 o 
  -4   6   5       77.37       59.26     13.08 o 
  -3   6   5      606.16      633.33     23.07 o 
  -2   6   5       12.37       10.62      5.20 o 
  -1   6   5      836.76      769.86     19.03 o 
   0   6   5       84.01       75.54      6.82 o 
   1   6   5     1704.21     1699.90     43.33 o 
   2   6   5      314.06      318.20     12.49 o 
   3   6   5      817.13      895.89     66.40 o 
   4   6   5       23.33       23.17     19.78 o 
   5   6   5       49.91       51.17     24.82 o 
   6   6   5        0.36       31.22     26.56 o 
  -6   7   5        1.04       -6.41      8.94 o 
  -5   7   5       34.74       27.29     10.33 o 
  -4   7   5      121.26      149.42     24.80 o 
  -3   7   5      100.68       98.34     10.56 o 
  -2   7   5        3.97       -9.46      9.46 o 
  -1   7   5        2.98       10.10      5.74 o 
   0   7   5        1.00       -3.42      3.42 o 
   1   7   5        3.53        9.84      4.05 o 
   2   7   5      145.06      174.11     13.12 o 
   3   7   5       54.76       60.46     34.53 o 
   4   7   5        1.86        6.03     32.54 o 
   5   7   5        9.91       27.61     24.19 o 
   6   7   5        4.91       -0.96     23.76 o 
  -6   8   5        5.49       21.89     21.29 o 
  -5   8   5       56.86       22.45     29.11 o 
  -4   8   5      208.08      289.83     53.77 o 
  -3   8   5        5.17       23.20     13.22 o 
  -2   8   5      268.59      270.05     12.75 o 
  -1   8   5      211.11      211.07     10.28 o 
   0   8   5      828.38      742.60     20.66 o 
   1   8   5       92.10      102.71     16.82 o 
   2   8   5     1331.56     1366.30     64.00 o 
   3   8   5      191.01      261.56     72.44 o 
   4   8   5      326.67      379.84     47.85 o 
   5   8   5       23.52       22.32     40.10 o 
   6   8   5        0.00      -18.21     26.89 o 
  -6   9   5       86.39        3.47     34.51 o 
  -5   9   5       67.35       95.67     39.76 o 
  -4   9   5       29.31       15.26      8.48 o 
  -3   9   5       47.80       66.40     13.44 o 
  -2   9   5       13.03       17.08      7.12 o 
  -1   9   5       90.64       84.88     11.79 o 
   0   9   5      256.24      272.53      9.80 o 
   1   9   5       61.47       66.55      7.16 o 
   2   9   5       34.16       38.09      8.98 o 
   3   9   5       55.07       51.60     17.04 o 
   4   9   5      177.03      196.10     29.95 o 
   5   9   5        2.50        9.04     19.10 o 
   6   9   5        0.71       59.88     58.76 o 
  -6  10   5        7.14       27.49     45.76 o 
  -5  10   5        4.36       11.46     61.13 o 
  -4  10   5        4.97        2.65      9.98 o 
  -3  10   5       18.59       11.95     12.81 o 
  -2  10   5      888.82      895.38     31.82 o 
  -1  10   5      538.02      554.98     19.60 o 
   0  10   5      372.79      363.62     12.82 o 
   1  10   5      329.89      309.40     14.77 o 
   2  10   5      179.45      181.52      8.55 o 
   3  10   5        2.12        7.10     14.88 o 
   4  10   5      200.13      266.35     28.41 o 
   5  10   5        6.64       26.22     25.62 o 
  -5  11   5        1.14      -16.76     25.72 o 
  -4  11   5       72.14       67.80     14.34 o 
  -3  11   5       68.12       39.22     13.64 o 
  -2  11   5        0.04       -3.60      8.73 o 
  -1  11   5       19.72       14.54      7.29 o 
   0  11   5       52.48       63.36      9.54 o 
   1  11   5        6.94        7.62      6.97 o 
   2  11   5        3.06       -0.61      6.53 o 
   3  11   5       37.80       16.55     16.91 o 
   4  11   5       42.47       23.82     16.57 o 
   5  11   5       24.13       56.90     28.55 o 
  -5  12   5       39.99       70.72     36.36 o 
  -4  12   5       14.25        6.58     15.68 o 
  -3  12   5        2.78       -1.70      7.86 o 
  -2  12   5       59.35       61.26     10.66 o 
  -1  12   5      713.55      755.68     25.94 o 
   0  12   5       77.40       58.91     11.46 o 
   1  12   5      142.20      164.94     11.64 o 
   2  12   5       11.14       12.26      8.33 o 
   3  12   5      142.88      101.53     27.78 o 
   4  12   5       26.66        0.13     14.77 o 
   5  12   5       79.02      128.47     33.89 o 
  -5  13   5       54.68       39.14     25.28 o 
  -4  13   5      136.41      130.96     16.91 o 
  -3  13   5       19.59       14.75      9.48 o 
  -2  13   5      307.99      281.87     24.68 o 
  -1  13   5       26.30       21.26      7.71 o 
   0  13   5       18.81        8.36     15.32 o 
   1  13   5       16.47       17.23      7.12 o 
   2  13   5        1.08        7.88      5.82 o 
   3  13   5        0.01        8.23     13.20 o 
   4  13   5       26.02        4.48     34.21 o 
   5  13   5       14.93       37.88     22.07 o 
  -5  14   5        4.78       -5.79     36.32 o 
  -4  14   5       46.80       41.29     14.48 o 
  -3  14   5       15.79        9.88     12.46 o 
  -2  14   5       62.33       55.34     12.51 o 
  -1  14   5       27.50       17.70      8.13 o 
   0  14   5        0.30        3.31      9.72 o 
   1  14   5       10.39        8.66     10.37 o 
   2  14   5      587.77      532.51     24.59 o 
   3  14   5       40.31       46.03     37.40 o 
   4  14   5       32.68      102.29     88.62 o 
   5  14   5        6.07       15.88     34.41 o 
  -4  15   5        8.73       22.24      8.68 o 
  -3  15   5       15.69       26.83     20.70 o 
  -2  15   5        9.85        4.03     13.46 o 
  -1  15   5        4.16       14.30      8.83 o 
   0  15   5      281.53      241.92     21.93 o 
   1  15   5      103.89      102.82     26.74 o 
   2  15   5       12.51        7.76     10.60 o 
   3  15   5        2.51       50.86     44.41 o 
   4  15   5       21.27       61.33     21.23 o 
  -4  16   5        6.42       -7.83     34.82 o 
  -3  16   5       51.24       61.35     12.42 o 
  -2  16   5       79.33       71.78     12.87 o 
  -1  16   5      175.41      168.67     18.51 o 
   0  16   5       55.37       24.96     12.28 o 
   1  16   5       61.99       51.62     12.03 o 
   2  16   5       33.30       31.27      8.66 o 
   3  16   5      182.86      157.07     67.16 o 
   4  16   5       10.40       35.69     20.62 o 
  -4  17   5       31.76       34.35     31.05 o 
  -3  17   5        2.80       11.17      9.80 o 
  -2  17   5       99.74      113.25     15.82 o 
  -1  17   5       11.36       -0.25      9.97 o 
   0  17   5       55.98       24.25     14.70 o 
   1  17   5       39.42       37.95     11.37 o 
   2  17   5       71.30       52.30     18.04 o 
   3  17   5        0.01       -3.93     20.00 o 
  -3  18   5       64.84       48.23     12.28 o 
  -2  18   5      100.76       92.96     16.08 o 
  -1  18   5       61.70       68.30     14.30 o 
   0  18   5      250.09      213.89     28.48 o 
   1  18   5       85.57       79.49     13.50 o 
   2  18   5       18.77       27.95      9.07 o 
   3  18   5       36.35       42.30     23.18 o 
  -3  19   5       13.94        7.71     10.50 o 
  -2  19   5        0.83      -13.01     13.01 o 
  -1  19   5        0.00        1.56     12.59 o 
   0  19   5       69.61       35.29     18.91 o 
   1  19   5        0.14       13.70     19.71 o 
   2  19   5        0.10       -3.63     39.49 o 
  -2  20   5      155.93      220.97     50.86 o 
  -1  20   5       77.66       79.31     16.95 o 
   0  20   5      207.06      241.19     28.25 o 
   1  20   5        1.71        3.55     19.19 o 
   2  20   5       52.77       56.37     24.60 o 
   0  21   5        7.95       23.36     19.69 o 
  -6   0   6       68.47       89.21     23.97 o 
  -4   0   6      650.57      659.10     46.33 o 
  -2   0   6     2589.16     2754.43    111.56 o 
   0   0   6      186.63      241.51     11.75 o 
   2   0   6        3.03       -5.62      5.62 o 
   4   0   6        3.69        8.15      6.17 o 
   6   0   6       12.58        6.79      9.34 o 
  -6   1   6        0.14      -15.29     15.29 o 
  -5   1   6       11.73       11.67     11.21 o 
  -4   1   6      112.76      115.28     17.13 o 
  -3   1   6        0.21       -7.57      9.66 o 
  -2   1   6      287.79      295.97     18.55 o 
  -1   1   6       53.22       73.77      6.90 o 
   0   1   6      757.06      766.00     14.24 o 
   1   1   6     1248.85     1265.42     26.13 o 
   2   1   6        2.46        4.61      6.06 o 
   3   1   6      235.54      217.17     18.92 o 
   4   1   6       51.52       42.07      7.92 o 
   5   1   6        1.43       -2.50      4.61 o 
   6   1   6        1.02        9.89      7.33 o 
  -6   2   6       28.00       26.08     13.45 o 
  -5   2   6      228.02      297.59     34.53 o 
  -4   2   6      347.93      386.30     46.19 o 
  -3   2   6      120.04      136.58     13.25 o 
  -2   2   6       33.75       29.59      7.69 o 
  -1   2   6      475.00      473.52      9.95 o 
   0   2   6      292.21      315.30      7.60 o 
   1   2   6       30.30       25.70      3.25 o 
   2   2   6       78.69       84.51      6.30 o 
   3   2   6       75.93       71.28      5.70 o 
   4   2   6       10.61       14.14      7.39 o 
   5   2   6        0.12        3.27      7.93 o 
   6   2   6        4.19      -30.06     35.19 o 
  -6   3   6       27.59       21.02     21.11 o 
  -5   3   6       63.44       36.31     15.88 o 
  -4   3   6        0.30        5.03     11.81 o 
  -3   3   6      254.58      268.51     15.64 o 
  -2   3   6       62.64       74.17      7.28 o 
  -1   3   6       74.28       65.02      6.11 o 
   0   3   6      779.18      720.23     15.78 o 
   1   3   6       21.25       24.69      3.88 o 
   2   3   6      716.37      778.43     23.09 o 
   3   3   6        3.47        7.08      7.98 o 
   4   3   6       43.07       45.37      7.69 o 
   5   3   6        0.20       -6.67     17.09 o 
   6   3   6       60.59       85.16     26.79 o 
  -6   4   6       68.32       51.09     16.42 o 
  -5   4   6       26.67       44.67     20.58 o 
  -4   4   6        4.74        2.77      9.37 o 
  -3   4   6       67.19       71.27     11.69 o 
  -2   4   6      159.84      162.35     12.27 o 
  -1   4   6      565.63      540.29     11.25 o 
   0   4   6      255.22      297.97      8.86 o 
   1   4   6      154.05      157.58      5.72 o 
   2   4   6      980.43     1004.96     26.96 o 
   3   4   6        0.01        7.44      4.81 o 
   4   4   6       23.41       15.49     17.04 o 
   5   4   6       91.59       70.80     16.44 o 
   6   4   6        1.35       22.04     36.33 o 
  -6   5   6       13.29       16.66     13.77 o 
  -5   5   6        1.57       10.23     10.85 o 
  -4   5   6        2.32       -7.97     11.26 o 
  -3   5   6       10.04       13.68      6.49 o 
  -2   5   6       30.39       28.35      6.56 o 
  -1   5   6      305.58      294.09     13.57 o 
   0   5   6        6.84        5.44      5.10 o 
   1   5   6       14.29        8.74      3.36 o 
   2   5   6        7.85       15.31      4.47 o 
   3   5   6      924.01      906.79     28.90 o 
   4   5   6      158.64      162.48     20.49 o 
   5   5   6       74.19       60.42      4.85 o 
   6   5   6        0.06       32.21     25.04 o 
  -6   6   6       49.51       34.50     16.96 o 
  -5   6   6        0.15       -2.22      9.32 o 
  -4   6   6       58.14       47.66      9.56 o 
  -3   6   6       17.23       22.50      8.08 o 
  -2   6   6      195.88      179.66     12.45 o 
  -1   6   6       10.20        6.61      5.84 o 
   0   6   6      495.94      460.82     26.22 o 
   1   6   6        5.34       10.42      3.22 o 
   2   6   6      247.58      264.08      9.27 o 
   3   6   6       69.07       83.53     33.29 o 
   4   6   6      189.22      194.16      7.59 o 
   5   6   6      113.11       82.45     27.45 o 
   6   6   6        9.07       -5.93     23.13 o 
  -6   7   6        0.63       -0.68      7.59 o 
  -5   7   6        2.80       -1.60     12.12 o 
  -4   7   6        0.34       -7.73      7.73 o 
  -3   7   6       58.00       73.97     14.33 o 
  -2   7   6      102.23      104.39     10.29 o 
  -1   7   6       19.37       24.88      4.68 o 
   0   7   6      736.19      692.19     25.66 o 
   1   7   6      222.62      206.06     13.26 o 
   2   7   6      936.90      993.75     31.63 o 
   3   7   6      109.51      125.35     26.61 o 
   4   7   6        2.59       13.04     20.54 o 
   5   7   6       98.07       47.12     41.43 o 
   6   7   6       12.40        3.36     23.74 o 
  -6   8   6        0.57       -1.53     20.47 o 
  -5   8   6      117.27      172.08     38.09 o 
  -4   8   6        8.17       -1.63      8.02 o 
  -3   8   6      120.49      134.19     16.70 o 
  -2   8   6        6.90        9.75      7.70 o 
  -1   8   6        0.17        1.58      5.14 o 
   0   8   6      243.39      252.01     10.22 o 
   1   8   6      218.23      202.61      7.96 o 
   2   8   6       12.78        8.48      5.87 o 
   3   8   6       36.43       45.23     12.12 o 
   4   8   6       38.92        8.91     16.63 o 
   5   8   6       79.33       38.03     26.40 o 
   6   8   6        0.25        5.95     24.53 o 
  -6   9   6        5.96        7.26     21.78 o 
  -5   9   6        1.91       14.89     15.68 o 
  -4   9   6        0.74       12.36      8.14 o 
  -3   9   6        0.70        2.08      7.15 o 
  -2   9   6        5.99       15.46      7.31 o 
  -1   9   6       97.99       89.64      9.17 o 
   0   9   6      636.93      642.83     15.53 o 
   1   9   6      111.34      108.49      8.96 o 
   2   9   6      140.71      146.12     13.78 o 
   3   9   6      256.55      303.84     22.21 o 
   4   9   6      149.69      194.94     30.36 o 
   5   9   6        3.09       21.87     24.01 o 
  -5  10   6       71.71      116.54     22.60 o 
  -4  10   6       60.02       35.28     13.39 o 
  -3  10   6       95.07      105.33     22.43 o 
  -2  10   6      674.22      669.34     33.51 o 
  -1  10   6       62.86       74.84      8.96 o 
   0  10   6       52.46       51.96      7.47 o 
   1  10   6       76.62       59.53     10.00 o 
   2  10   6       13.25       13.29      6.51 o 
   3  10   6        2.23      -13.66     29.19 o 
   4  10   6       21.74       21.79     20.08 o 
   5  10   6        2.47       10.38     19.14 o 
  -5  11   6        9.57        8.67     33.22 o 
  -4  11   6       37.69       18.45      9.14 o 
  -3  11   6       31.49       41.74     10.02 o 
  -2  11   6        2.42        7.13      8.75 o 
  -1  11   6        8.55       18.11      7.97 o 
   0  11   6        1.17        4.10      5.36 o 
   1  11   6      336.17      341.50     15.17 o 
   2  11   6        3.08       15.42      8.36 o 
   3  11   6       97.65       80.46     16.85 o 
   4  11   6       26.61        4.94     19.41 o 
   5  11   6       65.38      131.91     44.52 o 
  -5  12   6       50.04       77.61     39.36 o 
  -4  12   6      335.95      322.40     18.85 o 
  -3  12   6        1.97      -12.93     13.17 o 
  -2  12   6       97.79      136.61     27.57 o 
  -1  12   6      188.83      194.57     11.22 o 
   0  12   6       14.38       17.26      6.17 o 
   1  12   6      234.70      197.54     30.49 o 
   2  12   6       18.97       18.99      7.07 o 
   3  12   6       36.77       29.68     17.68 o 
   4  12   6        0.00      -13.84     34.03 o 
   5  12   6       15.67       23.39     26.36 o 
  -5  13   6       11.06       53.68     32.79 o 
  -4  13   6        8.26       13.93     13.55 o 
  -3  13   6        0.22       13.10     10.20 o 
  -2  13   6       63.86       62.31     13.10 o 
  -1  13   6      178.03      176.50     14.28 o 
   0  13   6      242.53      229.70     14.90 o 
   1  13   6        1.31        2.37      7.18 o 
   2  13   6       38.11       37.69      8.88 o 
   3  13   6       14.60       10.61     18.46 o 
   4  13   6        8.16      -13.62     16.85 o 
   5  13   6       30.00       53.32     31.11 o 
  -5  14   6       45.28       81.73     44.47 o 
  -4  14   6        0.54      -10.26     10.33 o 
  -3  14   6      281.97      262.50     25.48 o 
  -2  14   6        6.50        5.70     10.94 o 
  -1  14   6      116.16      136.47     20.56 o 
   0  14   6       17.71       13.36      8.48 o 
   1  14   6        0.41       -5.41     10.30 o 
   2  14   6       34.20       25.93     12.05 o 
   3  14   6       11.86       12.13     29.68 o 
   4  14   6        3.22        0.92     15.51 o 
  -4  15   6        3.79       -3.26      9.18 o 
  -3  15   6       11.62        2.82     11.55 o 
  -2  15   6       68.37       53.47     12.42 o 
  -1  15   6      172.41      159.11     16.66 o 
   0  15   6        6.44        3.02      9.24 o 
   1  15   6        4.40       14.59     10.38 o 
   2  15   6       15.67        7.33      9.62 o 
   3  15   6        7.31      -11.37     14.45 o 
   4  15   6       69.95       94.25     30.88 o 
  -4  16   6      149.64      143.33     33.45 o 
  -3  16   6        0.26       18.22     15.49 o 
  -2  16   6       41.35       55.74     23.01 o 
  -1  16   6       65.63       67.97     13.98 o 
   0  16   6        7.56       12.88      9.34 o 
   1  16   6       32.04       17.06     11.40 o 
   2  16   6        0.27       -8.54     11.07 o 
   3  16   6        2.09        9.19     20.73 o 
   4  16   6       18.96       54.36     42.73 o 
  -3  17   6        3.38       23.70     17.47 o 
  -2  17   6        0.34        3.65     11.96 o 
  -1  17   6        0.71       -7.81     13.96 o 
   0  17   6       61.83       62.42     15.25 o 
   1  17   6      133.70      207.63     34.76 o 
   2  17   6        8.01        5.34     13.45 o 
   3  17   6       18.00       16.43     14.75 o 
  -3  18   6        2.80       26.86     17.56 o 
  -2  18   6       13.84       16.34     16.81 o 
  -1  18   6        0.01       -2.36     15.09 o 
   0  18   6        0.03        1.73     12.58 o 
   1  18   6        4.02       39.14     18.37 o 
   2  18   6       31.76        9.25     34.13 o 
   3  18   6       10.08       37.73     20.34 o 
  -2  19   6        6.49       20.19     13.53 o 
  -1  19   6        4.77        4.41     13.75 o 
   0  19   6       32.80       29.02     14.51 o 
   1  19   6        0.01        9.33     33.70 o 
   2  19   6       58.02       49.68     38.75 o 
  -1  20   6       10.05       23.32     21.32 o 
   0  20   6        0.03       21.08     17.51 o 
   1  20   6       17.85       -5.18     17.58 o 
  -5   0   7        2.96       15.40     17.84 o 
  -3   0   7      101.74       73.55     17.62 o 
  -1   0   7      136.19      121.42      8.44 o 
   1   0   7      623.22      651.86     19.43 o 
   3   0   7      644.65      623.87     22.61 o 
   5   0   7       41.58       33.06     10.16 o 
  -6   1   7      108.79      169.30     26.50 o 
  -5   1   7       48.73       65.51     18.28 o 
  -4   1   7      260.71      297.55     26.60 o 
  -3   1   7       61.16       47.59      9.82 o 
  -2   1   7      809.15      780.47     18.94 o 
  -1   1   7     1126.74     1145.05     23.04 o 
   0   1   7     1551.54     1596.39     31.08 o 
   1   1   7      262.00      291.28      8.31 o 
   2   1   7       27.53       24.03      4.35 o 
   3   1   7       36.02       38.58      4.77 o 
   4   1   7        1.18        2.25      5.51 o 
   5   1   7        0.40        6.49      4.90 o 
   6   1   7        2.03        1.79     17.24 o 
  -6   2   7        0.53      -10.74     17.46 o 
  -5   2   7        5.71       10.51     14.55 o 
  -4   2   7       50.87       81.19     17.66 o 
  -3   2   7       14.46       12.04      9.15 o 
  -2   2   7       11.23       12.21      6.56 o 
  -1   2   7      380.02      395.67      8.52 o 
   0   2   7      251.91      244.99      8.65 o 
   1   2   7       16.60       22.52      3.71 o 
   2   2   7      132.40      141.55     16.53 o 
   3   2   7      224.42      226.72      9.91 o 
   4   2   7      129.02      144.13      9.79 o 
   5   2   7        4.22        3.00      5.91 o 
   6   2   7        0.16       26.38     21.92 o 
  -6   3   7       19.15       12.14     14.31 o 
  -5   3   7       41.53       59.84     15.34 o 
  -4   3   7        4.73        8.43      9.07 o 
  -3   3   7     1003.92      998.70     33.68 o 
  -2   3   7       17.13       15.64      7.57 o 
  -1   3   7     1433.31     1240.77     40.53 o 
   0   3   7        3.43        5.82      5.97 o 
   1   3   7      473.41      459.04     14.33 o 
   2   3   7       69.01       55.81     10.69 o 
   3   3   7       16.89       23.04      5.66 o 
   4   3   7        1.49       -0.33      5.94 o 
   5   3   7       17.48       14.12      6.70 o 
   6   3   7       31.89      -13.72     21.87 o 
  -6   4   7       59.60       63.35     17.35 o 
  -5   4   7        2.48        6.80     12.24 o 
  -4   4   7      113.16      114.81     13.49 o 
  -3   4   7      766.66      726.44     31.10 o 
  -2   4   7        6.74        5.76      4.90 o 
  -1   4   7        0.21       -1.26      3.11 o 
   0   4   7      178.55      173.51      7.93 o 
   1   4   7      272.60      259.58     17.41 o 
   2   4   7       87.48      105.20      9.12 o 
   3   4   7      224.31      238.78     12.29 o 
   4   4   7       12.25        9.23     10.00 o 
   5   4   7      184.72      193.36     14.66 o 
   6   4   7       82.38      104.84     30.56 o 
  -6   5   7      109.64      113.22     39.38 o 
  -5   5   7       80.85      104.61     13.82 o 
  -4   5   7      734.29      773.82     38.05 o 
  -3   5   7      387.56      399.21     17.26 o 
  -2   5   7       77.46       72.41      9.19 o 
  -1   5   7       51.47       37.00      8.24 o 
   0   5   7      768.50      746.58     22.55 o 
   1   5   7       45.50       42.13      3.79 o 
   2   5   7       49.05       59.01      8.40 o 
   3   5   7      283.05      307.78     12.65 o 
   4   5   7      140.03      145.64      8.80 o 
   5   5   7        0.24       27.39     21.91 o 
   6   5   7       14.61       27.24     24.34 o 
  -6   6   7       43.76       55.33     20.93 o 
  -5   6   7       58.04       53.53     11.28 o 
  -4   6   7        4.76        1.83      8.54 o 
  -3   6   7       65.22       59.79      9.95 o 
  -2   6   7       51.95       58.16      8.57 o 
  -1   6   7       96.28      100.38      9.23 o 
   0   6   7       44.40       59.84      7.70 o 
   1   6   7        0.82        2.22      5.40 o 
   2   6   7        4.79        0.50      4.07 o 
   3   6   7        0.38       11.04      8.18 o 
   4   6   7       18.15       22.72      7.49 o 
   5   6   7        6.28      -29.86     36.30 o 
  -6   7   7       43.21       32.54     11.11 o 
  -5   7   7        1.15        6.97     10.48 o 
  -4   7   7      222.41      195.80     34.41 o 
  -3   7   7      388.34      386.95     17.21 o 
  -2   7   7      533.19      545.58     19.79 o 
  -1   7   7      271.19      270.56      9.13 o 
   0   7   7      183.63      163.91     10.59 o 
   1   7   7       76.53       88.89      6.46 o 
   2   7   7      727.72      714.12     27.93 o 
   3   7   7        5.20        0.09      9.08 o 
   4   7   7       19.46       24.32     21.77 o 
   5   7   7        2.15       48.52     24.91 o 
  -6   8   7       24.95       39.48     34.58 o 
  -5   8   7        4.24        1.08     23.02 o 
  -4   8   7       85.79       50.63     10.19 o 
  -3   8   7        9.95       17.14     10.93 o 
  -2   8   7      238.27      254.86     15.14 o 
  -1   8   7      409.98      393.00     13.39 o 
   0   8   7       10.55       19.64      7.67 o 
   1   8   7      282.17      274.79      8.82 o 
   2   8   7      167.01      173.24     18.54 o 
   3   8   7      266.15      298.08     23.78 o 
   4   8   7      122.20      169.90     22.47 o 
   5   8   7       23.05       18.77     39.41 o 
  -5   9   7      210.34      177.79     40.34 o 
  -4   9   7       98.52      108.78     21.24 o 
  -3   9   7       50.32       41.80     10.16 o 
  -2   9   7      118.12      122.17     12.24 o 
  -1   9   7     1140.50     1097.14     31.42 o 
   0   9   7       31.05       31.11      5.61 o 
   1   9   7      170.61      170.57      9.07 o 
   2   9   7       36.29       26.04      6.70 o 
   3   9   7       83.01       82.28     19.70 o 
   4   9   7      133.21      159.53     40.95 o 
   5   9   7       10.96       44.18     25.03 o 
  -5  10   7        0.24        0.72     19.76 o 
  -4  10   7       20.87        1.86     10.07 o 
  -3  10   7        1.52       -1.05     10.91 o 
  -2  10   7       14.68        4.34      9.67 o 
  -1  10   7       36.68       31.91      8.01 o 
   0  10   7       46.06       46.23      6.20 o 
   1  10   7      658.02      662.90     24.97 o 
   2  10   7       61.62       66.80     10.18 o 
   3  10   7       27.09       10.62     17.28 o 
   4  10   7        5.83       13.44     14.47 o 
   5  10   7       12.81       45.30     35.64 o 
  -5  11   7        0.81        1.74     17.17 o 
  -4  11   7      137.74      162.54     18.84 o 
  -3  11   7        8.99       15.47     10.59 o 
  -2  11   7      845.99      800.97     34.23 o 
  -1  11   7        0.37       -1.83      7.70 o 
   0  11   7       97.68      111.34      9.89 o 
   1  11   7        0.09        3.56      7.32 o 
   2  11   7      102.54       47.95     20.24 o 
   3  11   7       25.62       10.90     15.88 o 
   4  11   7       30.84       38.06     22.72 o 
   5  11   7       30.31       40.82     29.38 o 
  -5  12   7        2.19       28.49     23.52 o 
  -4  12   7        2.70       11.39     15.61 o 
  -3  12   7        5.58        2.38      8.85 o 
  -2  12   7       12.81       11.06      7.91 o 
  -1  12   7       16.36       15.85      7.31 o 
   0  12   7      173.68      178.69     12.44 o 
   1  12   7       93.03       81.82     10.65 o 
   2  12   7       77.62       49.25     15.68 o 
   3  12   7      135.74       60.82     76.04 o 
   4  12   7       11.15      -26.29     32.32 o 
  -5  13   7        5.33       36.75     39.59 o 
  -4  13   7       45.05       67.11     16.20 o 
  -3  13   7      236.97      230.50     19.69 o 
  -2  13   7      125.07      143.05     18.55 o 
  -1  13   7      291.47      283.74     19.15 o 
   0  13   7       44.39       33.31      9.37 o 
   1  13   7      196.56      200.93     25.85 o 
   2  13   7       11.34       30.62     10.53 o 
   3  13   7        3.58       -3.92     12.62 o 
   4  13   7        0.99       14.50     21.99 o 
  -4  14   7        8.72       -9.06      9.43 o 
  -3  14   7       93.30       81.13     12.64 o 
  -2  14   7        0.15        3.05      8.91 o 
  -1  14   7        5.93       -8.48     11.16 o 
   0  14   7      104.35      123.43     12.94 o 
   1  14   7       46.01       21.74     10.10 o 
   2  14   7      164.95      162.75     28.48 o 
   3  14   7        4.85      -10.01     15.20 o 
   4  14   7        9.82       22.64     23.95 o 
  -4  15   7       12.62       10.29      9.86 o 
  -3  15   7      109.41      101.56     15.83 o 
  -2  15   7       20.73       33.59     19.47 o 
  -1  15   7       82.64       84.37     12.29 o 
   0  15   7      101.93       96.25     18.25 o 
   1  15   7       49.17       57.11     12.39 o 
   2  15   7       11.61       21.39      7.97 o 
   3  15   7       34.36       10.37     19.04 o 
   4  15   7        6.32       35.33     62.25 o 
  -3  16   7       19.03       11.40     13.44 o 
  -2  16   7       65.15       32.88     16.47 o 
  -1  16   7        0.73       19.45     20.50 o 
   0  16   7        4.40       -0.79      9.85 o 
   1  16   7      119.66      104.18     27.02 o 
   2  16   7        0.53       -7.34     11.31 o 
   3  16   7        5.10       12.63     14.62 o 
  -3  17   7        6.11        3.09     10.54 o 
  -2  17   7      129.20      115.04     18.05 o 
  -1  17   7       53.61       34.22     15.41 o 
   0  17   7        9.19       25.86     15.65 o 
   1  17   7        0.00       -1.78     11.27 o 
   2  17   7       90.39       64.40     17.45 o 
   3  17   7       10.49       -3.12     38.63 o 
  -2  18   7        1.04        7.51     12.57 o 
  -1  18   7        1.02        6.49     11.01 o 
   0  18   7        9.75       21.01     11.64 o 
   1  18   7        0.30      -21.41     21.41 o 
   2  18   7       19.51       26.81     26.93 o 
  -1  19   7       80.34       48.78     15.01 o 
   0  19   7       12.98        2.52     17.71 o 
   1  19   7        1.95       38.12     17.58 o 
  -6   0   8        2.63       27.33     37.32 o 
  -4   0   8      226.78      207.64     47.36 o 
  -2   0   8      465.51      507.47     19.32 o 
   0   0   8      865.55      798.19     39.31 o 
   2   0   8      132.82      152.68      9.97 o 
   4   0   8       27.41       25.39     17.87 o 
  -6   1   8        2.46       19.13     15.82 o 
  -5   1   8       17.40       16.74     14.17 o 
  -4   1   8       12.10       12.49      9.78 o 
  -3   1   8       16.61       34.94     12.57 o 
  -2   1   8        5.72       -0.27      4.34 o 
  -1   1   8      334.84      319.24     11.72 o 
   0   1   8       43.46       53.18      5.46 o 
   1   1   8       23.27       26.08      3.77 o 
   2   1   8        1.32        6.71      5.49 o 
   3   1   8        0.77       -2.88      5.41 o 
   4   1   8        9.96        5.17      5.34 o 
   5   1   8        2.39        7.01      6.16 o 
  -6   2   8        7.61       28.35     20.29 o 
  -5   2   8      119.97      122.85     16.10 o 
  -4   2   8       16.85       16.73     11.48 o 
  -3   2   8      800.51      811.92     36.44 o 
  -2   2   8       55.41       62.18      6.70 o 
  -1   2   8      529.70      470.70     17.17 o 
   0   2   8      153.64      165.24     10.27 o 
   1   2   8      283.16      267.80     14.14 o 
   2   2   8        4.98        5.88      4.80 o 
   3   2   8       10.02       16.88      5.37 o 
   4   2   8       12.95       20.08      5.36 o 
   5   2   8      138.07      159.36     26.13 o 
  -6   3   8       43.23       73.97     18.70 o 
  -5   3   8       14.11       44.22     17.39 o 
  -4   3   8        0.62       -6.55     10.93 o 
  -3   3   8       36.73       36.56      9.18 o 
  -2   3   8       68.01       62.97      6.36 o 
  -1   3   8        2.96       -5.42      6.32 o 
   0   3   8      197.85      221.99      9.38 o 
   1   3   8        0.01        2.09      5.96 o 
   2   3   8       11.95       18.20      6.03 o 
   3   3   8       72.39       75.84      6.42 o 
   4   3   8      130.25      165.41     13.55 o 
   5   3   8       11.72        5.22     14.55 o 
  -6   4   8        4.91       -8.15     21.49 o 
  -5   4   8        8.55       22.40     12.43 o 
  -4   4   8      495.94      499.78     47.67 o 
  -3   4   8      932.01      868.71     35.35 o 
  -2   4   8      143.24      179.35     10.83 o 
  -1   4   8      304.23      284.78     12.41 o 
   0   4   8      544.06      547.98     17.04 o 
   1   4   8      628.73      641.48     19.15 o 
   2   4   8      190.66      187.77     12.71 o 
   3   4   8       21.75       29.81      8.71 o 
   4   4   8      227.30      265.84     14.58 o 
   5   4   8       18.54        4.20      4.89 o 
  -6   5   8       26.31       44.15     15.04 o 
  -5   5   8      140.26      173.63     21.00 o 
  -4   5   8       37.83       22.11     14.40 o 
  -3   5   8      168.39      175.94     10.78 o 
  -2   5   8       31.95       16.37      6.74 o 
  -1   5   8      328.49      316.57     16.66 o 
   0   5   8       59.61       72.67      9.98 o 
   1   5   8       38.79       58.09      7.87 o 
   2   5   8      207.74      204.70     14.47 o 
   3   5   8      294.78      326.51     25.95 o 
   4   5   8       53.37       54.42     11.51 o 
   5   5   8       25.42       -0.56     19.17 o 
  -6   6   8       58.14       72.23     24.65 o 
  -5   6   8       95.66       78.46     14.29 o 
  -4   6   8       93.63      105.76     29.16 o 
  -3   6   8      889.78      853.15     36.09 o 
  -2   6   8     1447.01     1439.53     64.66 o 
  -1   6   8       71.45       65.97      8.25 o 
   0   6   8     2226.60     2213.50     78.22 o 
   1   6   8       82.99       87.96      9.14 o 
   2   6   8       67.47       84.23      9.06 o 
   3   6   8        2.96        1.17      8.34 o 
   4   6   8       38.55       42.99      8.25 o 
   5   6   8        2.63        2.05     21.07 o 
  -5   7   8        0.47       18.31     11.10 o 
  -4   7   8        4.09       -6.81      8.07 o 
  -3   7   8        1.12       -1.30      8.93 o 
  -2   7   8      730.28      746.34     24.62 o 
  -1   7   8      302.56      303.28     19.55 o 
   0   7   8      322.23      336.41     23.10 o 
   1   7   8      641.80      634.20     25.13 o 
   2   7   8      145.55      136.92      7.92 o 
   3   7   8       22.37       24.93     10.00 o 
   4   7   8        0.11        9.13     12.34 o 
   5   7   8        4.05        6.76     22.48 o 
  -5   8   8       55.83       72.77     18.75 o 
  -4   8   8      113.18      138.75     14.58 o 
  -3   8   8      382.03      343.41     19.96 o 
  -2   8   8      300.99      313.71     19.76 o 
  -1   8   8     2508.08     2397.26     80.96 o 
   0   8   8      290.71      302.08     18.17 o 
   1   8   8      205.19      232.86     14.11 o 
   2   8   8      564.81      539.28     33.44 o 
   3   8   8        1.23        1.40      7.37 o 
   4   8   8        1.20       15.80     17.84 o 
   5   8   8       74.37      159.99     59.49 o 
  -5   9   8       13.25      -23.32     34.44 o 
  -4   9   8      130.95      144.17     25.09 o 
  -3   9   8      320.15      330.55     19.39 o 
  -2   9   8      216.35      209.25     25.81 o 
  -1   9   8      158.34      179.40      9.07 o 
   0   9   8      188.30      204.06     13.42 o 
   1   9   8      321.18      295.03     30.41 o 
   2   9   8       79.49       67.41     12.58 o 
   3   9   8       14.03       10.67     18.89 o 
   4   9   8       27.98       23.60     24.63 o 
   5   9   8        8.28       17.75     22.75 o 
  -5  10   8      198.29      235.21     31.54 o 
  -4  10   8       48.30       49.23     12.48 o 
  -3  10   8       94.42      103.37     18.50 o 
  -2  10   8      143.15      165.86     14.59 o 
  -1  10   8      210.94      221.17     16.06 o 
   0  10   8      162.31      171.32     13.22 o 
   1  10   8       78.58       76.09     14.70 o 
   2  10   8      359.61      367.76     30.82 o 
   3  10   8      494.03      419.39     99.41 o 
   4  10   8       78.04       97.61     38.64 o 
   5  10   8        0.02       32.63     24.96 o 
  -5  11   8       90.46       81.57     24.08 o 
  -4  11   8       31.54       28.76     10.02 o 
  -3  11   8        8.53       21.39     11.56 o 
  -2  11   8       13.43       13.76      9.49 o 
  -1  11   8       67.82       55.22      7.68 o 
   0  11   8        7.30       10.58      9.90 o 
   1  11   8       12.63       12.10      9.75 o 
   2  11   8       17.29        7.37      6.56 o 
   3  11   8       38.66        2.96     11.14 o 
   4  11   8       28.69        3.55     16.14 o 
  -4  12   8       53.05       26.77     10.69 o 
  -3  12   8       65.60       54.03     11.11 o 
  -2  12   8       97.15      106.32     16.29 o 
  -1  12   8       20.82       26.92      8.08 o 
   0  12   8      183.75      167.11     19.18 o 
   1  12   8       46.34       41.90     10.49 o 
   2  12   8      181.80      135.82     10.67 o 
   3  12   8        0.07      -11.10     11.66 o 
   4  12   8       10.21        4.61     13.27 o 
  -4  13   8        0.28        7.01     13.28 o 
  -3  13   8        2.90        6.30      9.89 o 
  -2  13   8        2.63        3.07      8.56 o 
  -1  13   8        2.65       -1.13      7.71 o 
   0  13   8        2.07        2.81      6.71 o 
   1  13   8        0.68        8.67      9.65 o 
   2  13   8       42.35       32.62     11.39 o 
   3  13   8        0.40      -12.31     12.31 o 
   4  13   8        2.04      -32.69     39.69 o 
  -4  14   8       18.19       20.99     12.54 o 
  -3  14   8      158.65      145.44     30.06 o 
  -2  14   8       15.15       11.75     12.12 o 
  -1  14   8      155.43      150.63     16.44 o 
   0  14   8        8.10       -4.39      9.70 o 
   1  14   8        8.73       20.26     12.37 o 
   2  14   8       21.38       11.50     13.91 o 
   3  14   8       52.41       22.18     29.94 o 
  -3  15   8        9.78       38.48     20.55 o 
  -2  15   8       12.41       10.82     10.54 o 
  -1  15   8        1.03       -8.40     13.44 o 
   0  15   8       17.77       34.05     12.42 o 
   1  15   8        5.52       -6.79      8.56 o 
   2  15   8       40.24       29.71     18.20 o 
   3  15   8        5.06        6.81     17.62 o 
  -3  16   8        0.66        4.87     13.74 o 
  -2  16   8      242.07      220.97     25.26 o 
  -1  16   8       39.65       32.69     14.89 o 
   0  16   8       30.97       59.53     21.42 o 
   1  16   8       10.22       31.20     16.54 o 
   2  16   8       57.78       13.58     15.27 o 
   3  16   8       13.15        1.81     14.61 o 
  -2  17   8        2.20       10.67     18.84 o 
  -1  17   8       37.89       47.80     13.20 o 
   0  17   8        0.34       34.69     18.39 o 
   1  17   8       17.55       21.22     12.38 o 
   2  17   8        2.63      -17.29     17.52 o 
  -2  18   8      176.58      165.05     24.88 o 
  -1  18   8       78.54       74.01     17.20 o 
   0  18   8       38.91       27.81     14.94 o 
   1  18   8       21.15       23.10     21.88 o 
  -5   0   9       26.55       59.42     26.36 o 
  -3   0   9      287.95      314.63     42.53 o 
  -1   0   9        7.88       22.79     10.86 o 
   1   0   9       43.59       26.45      8.08 o 
   3   0   9       25.34       26.46      9.20 o 
   5   0   9       13.62       31.24     20.90 o 
  -5   1   9       11.24       14.39     13.53 o 
  -4   1   9      241.66      236.01     38.24 o 
  -3   1   9      131.83      152.38     12.80 o 
  -2   1   9      457.58      457.34     16.21 o 
  -1   1   9      155.44      144.37      6.85 o 
   0   1   9      196.40      219.15     12.90 o 
   1   1   9       95.25      106.20      7.65 o 
   2   1   9      291.30      315.72     11.06 o 
   3   1   9       77.23       76.92      8.39 o 
   4   1   9       25.48       22.05      6.64 o 
   5   1   9        9.84       11.88     21.93 o 
  -5   2   9        4.32        1.07     11.55 o 
  -4   2   9      183.28      264.14     27.03 o 
  -3   2   9      135.28      123.68     11.46 o 
  -2   2   9       41.50       44.67      7.37 o 
  -1   2   9       38.38       56.84      8.14 o 
   0   2   9      193.53      206.81      9.41 o 
   1   2   9        9.43       17.71      6.32 o 
   2   2   9       61.00       63.94     19.16 o 
   3   2   9        9.30        9.01      6.56 o 
   4   2   9        1.09       10.12      5.67 o 
   5   2   9       20.46        7.09      6.99 o 
  -5   3   9       10.12        6.83     19.63 o 
  -4   3   9        2.46        0.89     11.46 o 
  -3   3   9      496.91      522.11     27.05 o 
  -2   3   9      123.78      106.07      7.98 o 
  -1   3   9      434.01      433.08     22.38 o 
   0   3   9      143.44      157.90      8.81 o 
   1   3   9      494.38      500.08     19.36 o 
   2   3   9        9.69        9.35      7.42 o 
   3   3   9       93.03      116.68     14.61 o 
   4   3   9       53.01       55.06      7.80 o 
   5   3   9      114.54      120.78     28.10 o 
  -5   4   9       42.63       51.74     14.78 o 
  -4   4   9        0.92        4.55     12.12 o 
  -3   4   9       13.47       22.89      9.65 o 
  -2   4   9       84.80       84.86     12.55 o 
  -1   4   9      161.63      192.62     11.30 o 
   0   4   9       58.88       49.08      7.77 o 
   1   4   9       12.09        4.62      6.07 o 
   2   4   9       21.85       19.49      7.16 o 
   3   4   9       15.96       15.37      6.54 o 
   4   4   9       12.96       15.01      6.17 o 
   5   4   9       21.27       14.35     15.28 o 
  -5   5   9       54.46       42.68     21.87 o 
  -4   5   9        0.67        5.47     11.18 o 
  -3   5   9       16.96       22.78      8.97 o 
  -2   5   9      835.92      800.32     22.15 o 
  -1   5   9       21.28        5.83      8.33 o 
   0   5   9     1173.29     1175.06     38.14 o 
   1   5   9       54.53       77.12     10.90 o 
   2   5   9        0.67        3.79      4.59 o 
   3   5   9       99.00      116.05     17.67 o 
   4   5   9      237.52      255.31     17.60 o 
   5   5   9        1.57       18.63     13.46 o 
  -5   6   9       87.03      100.98     17.02 o 
  -4   6   9        7.82       -9.36     11.36 o 
  -3   6   9      151.67      131.07     19.02 o 
  -2   6   9      595.13      556.85     21.83 o 
  -1   6   9       38.40       28.05      9.05 o 
   0   6   9      982.64     1045.37     35.94 o 
   1   6   9      177.76      206.83     13.80 o 
   2   6   9       12.39       12.18      3.69 o 
   3   6   9      169.01      151.02     10.39 o 
   4   6   9       12.79        3.27      5.76 o 
   5   6   9       61.62       42.15     26.28 o 
  -5   7   9       34.98       64.01     15.18 o 
  -4   7   9      132.88      140.26     15.43 o 
  -3   7   9      515.99      527.50     54.93 o 
  -2   7   9       63.64       44.98      8.51 o 
  -1   7   9      228.97      228.23     25.11 o 
   0   7   9      204.78      225.54     14.91 o 
   1   7   9      513.29      595.95     26.75 o 
   2   7   9      491.38      336.05     63.66 o 
   3   7   9      317.36      348.39     28.19 o 
   4   7   9        2.82       -0.99      9.56 o 
   5   7   9        1.71       14.53     40.28 o 
  -5   8   9       21.75       15.54     17.70 o 
  -4   8   9       83.38       78.71     14.72 o 
  -3   8   9       13.30       -0.17      9.94 o 
  -2   8   9       13.09        3.36      6.38 o 
  -1   8   9       18.94       20.05      9.31 o 
   0   8   9        0.05      -11.65     11.65 o 
   1   8   9      251.12      277.01     19.92 o 
   2   8   9       82.23       54.06     10.52 o 
   3   8   9        1.97       -0.86      7.19 o 
   4   8   9       16.06       19.63     12.28 o 
  -5   9   9      151.20      156.57     24.83 o 
  -4   9   9       62.80       73.63     14.58 o 
  -3   9   9       11.83       10.05     11.20 o 
  -2   9   9        4.28       -1.26      7.26 o 
  -1   9   9      737.98      702.54     37.83 o 
   0   9   9        7.01       -8.41      8.41 o 
   1   9   9       98.68      137.41     15.01 o 
   2   9   9       63.69       46.36     16.05 o 
   3   9   9      292.28      256.01     78.87 o 
   4   9   9        7.77       14.60      9.95 o 
  -5  10   9        0.93      -22.03     31.27 o 
  -4  10   9       51.39       25.30     17.01 o 
  -3  10   9       49.18       35.66     10.35 o 
  -2  10   9        1.14       -1.23      8.46 o 
  -1  10   9       29.44       14.94     10.73 o 
   0  10   9      112.37      128.70     13.08 o 
   1  10   9        0.29        1.17     12.11 o 
   2  10   9      172.37      171.29     16.48 o 
   3  10   9       14.38        3.51      7.82 o 
   4  10   9        3.00        3.02     36.24 o 
  -4  11   9       15.99       32.33     11.15 o 
  -3  11   9       40.30       39.73     10.50 o 
  -2  11   9      554.44      570.62     28.23 o 
  -1  11   9        1.31        0.29      9.42 o 
   0  11   9      326.30      349.97     25.08 o 
   1  11   9       82.22       40.98     21.76 o 
   2  11   9       39.08       44.20     12.77 o 
   3  11   9        0.00       -0.53      7.86 o 
   4  11   9       35.06        8.62     12.52 o 
  -4  12   9      186.36      149.82     29.03 o 
  -3  12   9        2.28        6.83     11.57 o 
  -2  12   9        5.38        7.12      9.15 o 
  -1  12   9       10.57       13.45     10.69 o 
   0  12   9        2.24       10.25      9.98 o 
   1  12   9       11.90        8.39      6.36 o 
   2  12   9        0.29       11.48     10.14 o 
   3  12   9       66.24       42.83     19.13 o 
   4  12   9        9.00       22.49     49.37 o 
  -4  13   9        4.20       37.22     17.95 o 
  -3  13   9       23.19       25.05     11.03 o 
  -2  13   9       45.69       27.96     12.11 o 
  -1  13   9      216.40      238.88     23.23 o 
   0  13   9       45.80       44.53     12.92 o 
   1  13   9       72.05       95.85     17.34 o 
   2  13   9       51.44       42.51     10.30 o 
   3  13   9       17.99       38.00     15.78 o 
  -3  14   9        7.64       18.52     13.47 o 
  -2  14   9        1.43       21.00     13.20 o 
  -1  14   9       17.18       32.81     15.36 o 
   0  14   9        0.70       11.95     11.93 o 
   1  14   9        4.33        3.91     13.14 o 
   2  14   9        1.48       -9.50      9.50 o 
   3  14   9        1.29       11.36     15.50 o 
  -3  15   9        0.02        3.67     17.60 o 
  -2  15   9       71.39       59.52     15.92 o 
  -1  15   9      175.32      239.55     26.95 o 
   0  15   9       90.08      108.72     21.23 o 
   1  15   9      123.62      158.90     23.52 o 
   2  15   9        0.40      -10.41     11.36 o 
  -2  16   9       11.69       28.33     17.85 o 
  -1  16   9        0.00       12.29     13.68 o 
   0  16   9       41.62       41.02     17.35 o 
   1  16   9        5.55       -0.41     12.42 o 
   2  16   9        4.83        3.75     12.63 o 
  -1  17   9        0.32        1.10     13.24 o 
   0  17   9       83.69       59.81     20.30 o 
   1  17   9        0.95      -17.33     17.33 o 
  -4   0  10       69.55       56.97     23.33 o 
  -2   0  10      204.82      192.64     17.02 o 
   0   0  10      271.26      262.73     27.87 o 
   2   0  10      169.33      189.66     15.77 o 
   4   0  10      157.76      170.61     13.99 o 
  -5   1  10      134.63      175.97     35.69 o 
  -4   1  10       72.57       53.64     12.13 o 
  -3   1  10       92.54      100.17     14.56 o 
  -2   1  10        0.40        1.26      5.83 o 
  -1   1  10       49.23       44.39      8.71 o 
   0   1  10       69.20       63.20     10.53 o 
   1   1  10      104.79      134.95     17.45 o 
   2   1  10       10.68       -7.05      7.05 o 
   3   1  10       51.83       52.86      7.91 o 
   4   1  10        2.16       -5.21      6.44 o 
   5   1  10       45.72       45.21     26.27 o 
  -5   2  10        6.97       11.37     15.28 o 
  -4   2  10        0.87       16.41     12.32 o 
  -3   2  10       24.29       22.57      8.97 o 
  -2   2  10      157.35      148.36     17.45 o 
  -1   2  10      170.30      175.25     10.98 o 
   0   2  10      193.03      214.77     25.42 o 
   1   2  10      115.35      125.30      8.99 o 
   2   2  10        0.10        0.64      4.84 o 
   3   2  10      427.49      446.39     28.65 o 
   4   2  10       73.43       75.08      8.42 o 
   5   2  10        0.11       11.62     12.47 o 
  -5   3  10       39.21       18.73     16.03 o 
  -4   3  10       99.59       63.98     21.54 o 
  -3   3  10       47.31       51.44     16.15 o 
  -2   3  10       86.99       64.50     10.21 o 
  -1   3  10        0.95       -7.96      7.96 o 
   0   3  10        0.67       -0.15      6.53 o 
   1   3  10       16.17       18.78      6.82 o 
   2   3  10        0.78       -0.38      5.70 o 
   3   3  10        9.81        6.15      6.68 o 
   4   3  10        0.31       -5.60      7.01 o 
   5   3  10       11.26       21.93     21.67 o 
  -5   4  10        0.03      -12.21     19.12 o 
  -4   4  10       47.55       42.08     15.87 o 
  -3   4  10      165.74      149.64     17.73 o 
  -2   4  10        0.69        7.85      7.15 o 
  -1   4  10       19.50        6.87      9.88 o 
   0   4  10       42.56       40.92      7.65 o 
   1   4  10      314.11      326.87     15.54 o 
   2   4  10       81.60       66.75     14.00 o 
   3   4  10       35.55       47.96     10.92 o 
   4   4  10       45.08       55.51     16.20 o 
   5   4  10       21.42       20.25     14.93 o 
  -5   5  10      183.16      175.07     21.00 o 
  -4   5  10       48.78       67.21     15.82 o 
  -3   5  10       97.42      102.61     19.34 o 
  -2   5  10       97.00       79.70     11.13 o 
  -1   5  10       63.22       63.72     13.46 o 
   0   5  10       62.30       55.14      9.47 o 
   1   5  10       33.75       22.22      7.18 o 
   2   5  10        7.89        9.17      6.57 o 
   3   5  10       41.22       24.01      6.43 o 
   4   5  10        0.20       -3.18      6.33 o 
  -5   6  10       10.66       13.04     15.90 o 
  -4   6  10       16.08       14.60     13.78 o 
  -3   6  10        1.76        2.11      7.97 o 
  -2   6  10      133.99      133.60     15.01 o 
  -1   6  10        1.06       -0.74     15.09 o 
   0   6  10       20.96       24.84      9.43 o 
   1   6  10       52.79       64.78      9.65 o 
   2   6  10       20.66       30.21      8.97 o 
   3   6  10        2.09       -2.12      4.99 o 
   4   6  10       61.89       41.52     10.13 o 
  -5   7  10        2.84       21.04     12.32 o 
  -4   7  10      121.59      130.43     16.60 o 
  -3   7  10      293.48      259.92     40.45 o 
  -2   7  10        0.08        4.33     15.92 o 
  -1   7  10       12.44        2.37     10.31 o 
   0   7  10       48.48       37.19     10.21 o 
   1   7  10       58.34       70.67     11.55 o 
   2   7  10       27.13       29.29     10.42 o 
   3   7  10        3.45       -3.57      7.68 o 
   4   7  10        0.91       -3.44      9.67 o 
  -4   8  10        3.48      -11.88     11.88 o 
  -3   8  10        0.62       -6.77      8.11 o 
  -2   8  10      135.00      152.06     24.57 o 
  -1   8  10      429.43      467.20     25.57 o 
   0   8  10        3.08        7.87     10.37 o 
   1   8  10       23.65       25.02     14.41 o 
   2   8  10       59.77       56.29     14.92 o 
   3   8  10        9.72       14.64     17.16 o 
   4   8  10       22.42       71.62     49.67 o 
  -4   9  10      126.78      108.66     25.57 o 
  -3   9  10       91.62       66.48     14.27 o 
  -2   9  10       23.63       38.52     12.57 o 
  -1   9  10        0.83        2.67     10.26 o 
   0   9  10       49.12       45.43     11.85 o 
   1   9  10        0.17       -0.64      9.56 o 
   2   9  10        1.31        4.71      9.15 o 
   3   9  10        3.00        4.72     17.23 o 
   4   9  10       34.54       57.95     31.21 o 
  -4  10  10      156.72      144.57     23.09 o 
  -3  10  10       37.46       30.32     14.51 o 
  -2  10  10      100.83       63.29     19.04 o 
  -1  10  10        3.97       12.45     12.47 o 
   0  10  10       32.61       45.34     13.69 o 
   1  10  10       66.19       59.47     17.43 o 
   2  10  10       22.52        6.82     15.92 o 
   3  10  10        2.20       -7.22     16.26 o 
   4  10  10       69.46      148.44     41.94 o 
  -4  11  10       22.18       29.74     26.58 o 
  -3  11  10       83.66      117.30     17.58 o 
  -2  11  10       14.12       19.64     14.37 o 
  -1  11  10       92.27       61.17     16.37 o 
   0  11  10        1.33       -1.29     11.75 o 
   1  11  10        2.77        3.30      9.64 o 
   2  11  10        0.13        3.38     12.84 o 
   3  11  10       28.84        2.64     22.55 o 
  -3  12  10        9.58       -3.08     12.08 o 
  -2  12  10       36.71       62.48     15.56 o 
  -1  12  10       42.55       39.45     15.26 o 
   0  12  10       54.35       87.62     15.49 o 
   1  12  10       49.22       39.48     12.86 o 
   2  12  10      102.04      105.53     13.60 o 
   3  12  10       63.79       36.86     18.59 o 
  -3  13  10        0.40       26.22     23.18 o 
  -2  13  10       51.27       78.38     17.30 o 
  -1  13  10       50.46       78.86     16.34 o 
   0  13  10        0.43        3.74     12.08 o 
   1  13  10        3.20       17.05     14.14 o 
   2  13  10       31.32       12.42     13.31 o 
   3  13  10       24.27       13.67     16.92 o 
  -3  14  10       12.93       11.56     17.23 o 
  -2  14  10        4.74      -15.55     20.14 o 
  -1  14  10       10.03       25.38     16.17 o 
   0  14  10        0.11        1.02     13.91 o 
   1  14  10      372.42      439.29     32.44 o 
   2  14  10        5.56        5.61      9.50 o 
  -2  15  10       42.33       72.76     29.96 o 
  -1  15  10       12.86        9.44     15.52 o 
   0  15  10        0.21       17.03     20.24 o 
   1  15  10       22.56       21.92     13.22 o 
   2  15  10        0.09       -7.89     13.82 o 
  -1  16  10       36.94       32.09     35.43 o 
   0  16  10       26.34       40.97     21.31 o 
   1  16  10        8.76        1.30     14.34 o 
  -5   0  11      153.75      129.30     54.18 o 
  -3   0  11      524.50      416.35    109.97 o 
  -1   0  11       18.58        1.66      5.23 o 
   1   0  11       51.61       45.75      6.24 o 
   3   0  11        2.20        8.00      8.29 o 
  -5   1  11        1.49       18.70     14.04 o 
  -4   1  11       18.88       24.00     14.74 o 
  -3   1  11        8.97       18.01     12.29 o 
  -2   1  11        0.51       15.24      6.50 o 
  -1   1  11      126.05      110.04      8.52 o 
   0   1  11       62.77       78.40     11.44 o 
   1   1  11       96.40      104.25     11.12 o 
   2   1  11       39.58       26.62     11.07 o 
   3   1  11       66.85       52.60     11.85 o 
   4   1  11       69.77       56.07     14.52 o 
  -5   2  11       42.81       28.02     14.13 o 
  -4   2  11      221.75      153.86     29.63 o 
  -3   2  11        0.58       -2.93      9.55 o 
  -2   2  11       32.41       13.66      9.61 o 
  -1   2  11       67.12       69.86     12.59 o 
   0   2  11      362.10      381.79     22.84 o 
   1   2  11        0.18       -0.61      5.78 o 
   2   2  11        0.71        5.14      6.80 o 
   3   2  11       34.28       22.66      9.66 o 
   4   2  11        2.33       -7.76      8.98 o 
  -5   3  11        0.49       17.11     13.86 o 
  -4   3  11       26.57       21.49     12.70 o 
  -3   3  11        4.02       -3.53      6.51 o 
  -2   3  11       26.85       15.56      9.84 o 
  -1   3  11       40.96       34.82      8.49 o 
   0   3  11        1.54       -1.57      9.11 o 
   1   3  11       49.77       48.31     10.16 o 
   2   3  11       14.48       17.23     15.11 o 
   3   3  11       35.99       28.36      9.22 o 
   4   3  11       13.81        8.37      8.77 o 
  -4   4  11      107.70       51.72     14.00 o 
  -3   4  11      211.89      174.70     32.09 o 
  -2   4  11      166.45      163.26     15.26 o 
  -1   4  11       45.47       36.88     17.35 o 
   0   4  11       77.56       72.80     10.66 o 
   1   4  11      136.55      168.02     17.08 o 
   2   4  11       37.14       22.18     11.46 o 
   3   4  11        4.25       -2.16      7.87 o 
   4   4  11       31.13       16.16      9.00 o 
  -4   5  11        0.59       -8.11     15.56 o 
  -3   5  11        0.02       -3.17     10.77 o 
  -2   5  11        8.90        9.63     10.56 o 
  -1   5  11        3.51       -7.21     11.79 o 
   0   5  11        6.00       12.80      9.31 o 
   1   5  11       65.79       69.90     12.91 o 
   2   5  11       51.60       79.56     13.19 o 
   3   5  11        4.87       -9.07      9.07 o 
   4   5  11       74.04       87.39     11.41 o 
  -4   6  11        2.78       43.90     18.30 o 
  -3   6  11      335.08      350.71     26.26 o 
  -2   6  11        0.08       13.31     13.10 o 
  -1   6  11      264.82      277.65     22.17 o 
   0   6  11      177.51      145.05     34.77 o 
   1   6  11       95.56       99.12     36.39 o 
   2   6  11        1.77       -1.03      8.75 o 
   3   6  11        8.21       12.78      8.52 o 
   4   6  11        3.46        4.41      8.86 o 
  -4   7  11        0.08       17.64     15.51 o 
  -3   7  11       15.55        7.74     16.94 o 
  -2   7  11        3.23       -3.89     12.90 o 
  -1   7  11       27.02       44.23     14.02 o 
   0   7  11        1.82       10.20     11.24 o 
   1   7  11       14.45       10.01      9.68 o 
   2   7  11       13.42       23.77     14.75 o 
   3   7  11       56.93       67.45     16.94 o 
   4   7  11        7.61      -24.45     24.53 o 
  -4   8  11       64.82       90.84     24.40 o 
  -3   8  11       15.68       10.18     14.50 o 
  -2   8  11      249.76      262.03     25.89 o 
  -1   8  11      221.75      247.92     21.26 o 
   0   8  11      295.96      346.34     23.21 o 
   1   8  11        1.60       17.35     11.74 o 
   2   8  11       33.66       33.74     14.08 o 
   3   8  11        0.16       12.89     23.07 o 
  -4   9  11        3.10      -11.99     15.06 o 
  -3   9  11        3.72        7.68     12.87 o 
  -2   9  11       75.29       48.87     17.28 o 
  -1   9  11        2.98       12.81     13.42 o 
   0   9  11       59.51       48.81     16.12 o 
   1   9  11       44.91       38.14     15.83 o 
   2   9  11       23.71       17.27     11.55 o 
   3   9  11        1.34       27.57     24.01 o 
  -3  10  11      169.98      200.92     46.67 o 
  -2  10  11      192.15      171.72     22.29 o 
  -1  10  11        0.56       -7.06     13.68 o 
   0  10  11       14.32       20.29     16.80 o 
   1  10  11       19.07       34.81     12.46 o 
   2  10  11       17.09       -6.26     15.24 o 
   3  10  11        0.45       -7.26     24.22 o 
  -3  11  11        0.00       16.98     19.86 o 
  -2  11  11       15.42       -0.62     16.28 o 
  -1  11  11       15.83       13.16     12.01 o 
   0  11  11       50.72       58.85     15.07 o 
   1  11  11        2.87      -11.64     11.64 o 
   2  11  11      128.08      109.43     22.92 o 
  -3  12  11       65.64       71.33     19.92 o 
  -2  12  11        3.55        7.89     18.84 o 
  -1  12  11       24.79       32.62     14.91 o 
   0  12  11       51.95       61.40     15.88 o 
   1  12  11        2.20       -0.36     14.18 o 
   2  12  11        5.80       19.44     11.66 o 
  -2  13  11       27.52       46.60     17.07 o 
  -1  13  11        1.53      -16.45     16.45 o 
   0  13  11        0.18       10.94     15.89 o 
   1  13  11       22.99       25.99     16.67 o 
   2  13  11        0.04        2.46     12.42 o 
  -2  14  11      142.96      118.47     40.53 o 
  -1  14  11        0.07        1.72     14.32 o 
   0  14  11        9.65       29.11     20.82 o 
   1  14  11        0.01       -6.66     15.86 o 
   0  15  11       22.08       -2.31     27.68 o 
  -4   0  12       23.13       15.15     22.43 o 
  -2   0  12      359.43      388.65     56.56 o 
   0   0  12      159.40      201.23     23.63 o 
   2   0  12       13.80       27.38     15.52 o 
   4   0  12        3.35        3.02     17.79 o 
  -4   1  12       16.86       22.80     18.48 o 
  -3   1  12      337.34      293.20     70.40 o 
  -2   1  12      126.19      120.16     34.76 o 
  -1   1  12       70.56       43.09     20.02 o 
   0   1  12      301.17      302.96     26.19 o 
   1   1  12      202.46      254.96     33.83 o 
   2   1  12       12.89        5.03      8.58 o 
   3   1  12       21.07       16.19     20.06 o 
  -4   2  12        0.98       28.54     16.07 o 
  -3   2  12        4.80        2.37     19.74 o 
  -2   2  12        0.19       -4.12     16.35 o 
  -1   2  12        0.03       -5.63      7.11 o 
   0   2  12       90.33       86.10     23.50 o 
   1   2  12        0.37        1.08      5.92 o 
   2   2  12        2.89       -5.16     11.12 o 
   3   2  12       47.96       39.57     10.40 o 
  -4   3  12      258.31      264.04    100.38 o 
  -3   3  12        0.74        1.95     13.29 o 
  -2   3  12      194.75      203.18     31.04 o 
  -1   3  12        2.17        9.22     10.37 o 
   0   3  12      332.47      381.11     28.91 o 
   1   3  12      179.81      230.86     25.49 o 
   2   3  12      103.61       96.86     15.04 o 
   3   3  12       18.69       11.36     10.81 o 
  -4   4  12        0.63        2.15     24.99 o 
  -3   4  12        4.02       -3.41     12.31 o 
  -2   4  12        0.85        3.31     13.03 o 
  -1   4  12        1.95        2.56     10.04 o 
   0   4  12      172.81      183.11     15.34 o 
   1   4  12        7.58        1.00     10.47 o 
   2   4  12        5.77       -0.26     13.82 o 
   3   4  12       13.74       14.42     15.43 o 
  -4   5  12        0.50       -2.55     14.43 o 
  -3   5  12      143.76      126.39     18.59 o 
  -2   5  12       53.07       63.07     17.07 o 
  -1   5  12       50.00       43.81     15.78 o 
   0   5  12       69.66       54.28     15.09 o 
   1   5  12      714.05      946.71     88.40 o 
   2   5  12        0.23       12.15     12.69 o 
   3   5  12       16.69       34.34     20.98 o 
  -4   6  12       11.67       46.67     27.77 o 
  -3   6  12        2.66        3.48     12.44 o 
  -2   6  12        2.14      -10.23     20.04 o 
  -1   6  12       13.67        6.68     13.59 o 
   0   6  12      199.51      204.32     29.99 o 
   1   6  12        2.86        6.12     12.99 o 
   2   6  12       26.04       22.26     12.22 o 
   3   6  12       99.14      132.19     58.52 o 
  -3   7  12       24.50       11.40     17.61 o 
  -2   7  12      275.80      283.89     49.83 o 
  -1   7  12      346.44      346.82     26.57 o 
   0   7  12      130.31      122.64     23.49 o 
   1   7  12       46.67       40.97     14.42 o 
   2   7  12        0.13       -8.96     15.04 o 
   3   7  12       33.72       32.98     36.54 o 
  -3   8  12        2.01      -12.85     16.60 o 
  -2   8  12      131.53       99.31     30.29 o 
  -1   8  12       27.90       28.06     15.78 o 
   0   8  12       20.65       23.94     12.81 o 
   1   8  12       86.97       73.41     19.61 o 
   2   8  12       15.43       14.20     19.77 o 
   3   8  12       30.46       81.54     48.44 o 
  -3   9  12        1.62      -14.97     14.97 o 
  -2   9  12      349.49      337.84     32.50 o 
  -1   9  12        4.99       17.72     13.93 o 
   0   9  12       40.78       46.79     16.18 o 
   1   9  12       45.62       41.96     14.31 o 
   2   9  12      132.00       69.30     17.41 o 
  -3  10  12       32.43       22.81     16.16 o 
  -2  10  12        1.57       10.40     16.85 o 
  -1  10  12        0.07       -2.19     21.18 o 
   0  10  12        5.92       -9.35     13.16 o 
   1  10  12       11.71       30.83     22.12 o 
   2  10  12        1.84        9.32     11.90 o 
  -2  11  12       64.53       64.92     20.88 o 
  -1  11  12      184.83      210.04     52.40 o 
   0  11  12        0.04        7.04     12.35 o 
   1  11  12       59.47       59.38     18.96 o 
   2  11  12        3.52       -3.52     12.44 o 
  -1  12  12       11.57       23.02     21.17 o 
   0  12  12       19.16       21.72     15.06 o 
   1  12  12       40.34       19.66     18.21 o 
   0  13  12       55.13       48.31     18.69 o 
  -3   0  13      116.35      147.15     44.05 o 
  -1   0  13      231.56      278.07     36.35 o 
   1   0  13      783.73      810.23     95.69 o 
   3   0  13       21.80       -0.26     20.72 o 
  -3   1  13        0.08      -13.32     33.62 o 
  -2   1  13        2.03       14.69     15.75 o 
  -1   1  13       15.55       21.76     12.42 o 
   0   1  13       24.34       21.16     12.74 o 
   1   1  13        9.80        6.92     12.59 o 
   2   1  13        8.31        9.46     13.69 o 
   3   1  13       27.75       23.61     16.60 o 
  -3   2  13        7.19       -2.90     20.62 o 
  -2   2  13      127.90       97.80     27.04 o 
  -1   2  13      175.25      186.67     24.35 o 
   0   2  13      137.27      170.32     19.07 o 
   1   2  13      150.45      150.51     30.80 o 
   2   2  13      124.65      126.87     18.89 o 
   3   2  13        0.52        1.14     19.75 o 
  -3   3  13       62.39       61.83     23.34 o 
  -2   3  13       16.12       24.62     15.90 o 
  -1   3  13        9.36       29.67     20.05 o 
   0   3  13        2.95       -0.68     12.04 o 
   1   3  13      111.47      118.56     17.96 o 
   2   3  13       37.95       54.37     27.44 o 
   3   3  13       22.30       17.52     21.65 o 
  -3   4  13      105.32      118.45     22.89 o 
  -2   4  13      199.13      217.47     29.58 o 
  -1   4  13       88.75       89.18     28.91 o 
   0   4  13       93.56       98.74     20.51 o 
   1   4  13       19.44       36.98     17.54 o 
   2   4  13       45.09       29.67     15.51 o 
  -3   5  13       19.77       29.54     15.90 o 
  -2   5  13       50.53       34.22     15.39 o 
  -1   5  13       10.07        1.49     12.40 o 
   0   5  13       42.02       48.84     22.83 o 
   1   5  13        6.55        5.28     12.04 o 
   2   5  13        8.43       16.40     15.94 o 
  -3   6  13       79.50       86.51     31.32 o 
  -2   6  13        0.12        1.70     15.10 o 
  -1   6  13       81.78       52.64     18.72 o 
   0   6  13       12.68       18.25     15.41 o 
   1   6  13      144.71      219.87     22.94 o 
   2   6  13        0.22       36.44     38.86 o 
  -2   7  13       35.22       21.85     15.41 o 
  -1   7  13        0.40        0.33     17.91 o 
   0   7  13       19.59       10.79     15.49 o 
   1   7  13        6.31       16.32     19.83 o 
   2   7  13       65.31       68.76     46.86 o 
  -2   8  13        1.53      -20.98     20.98 o 
  -1   8  13       40.99       30.67     17.38 o 
   0   8  13      138.80       89.90     19.63 o 
   1   8  13       55.72       67.03     19.72 o 
  -2   9  13        1.24        1.91     14.63 o 
  -1   9  13       58.89       62.06     18.63 o 
   0   9  13       26.29       36.92     17.16 o 
   1   9  13       34.81       25.50     17.07 o 
  -1  10  13      310.11      299.66     34.66 o 
   0  10  13       76.73       76.98     22.33 o 
   1  10  13       66.69       83.98     32.65 o 
  -2   0  14       42.57        7.57     21.67 o 
   0   0  14       16.39       22.68     22.40 o 
   2   0  14      179.13      252.76     49.87 o 
  -2   1  14        0.89       -5.59     18.26 o 
  -1   1  14      122.31      181.53     49.77 o 
   0   1  14       82.50       64.41     18.94 o 
   1   1  14       13.88        4.57     21.37 o 
   2   1  14       26.40       26.00     18.34 o 
  -2   2  14        2.33        8.52     16.43 o 
  -1   2  14        2.45      -15.96     15.96 o 
   0   2  14       10.69       -9.85     13.63 o 
   1   2  14        6.08       -2.38     18.00 o 
  -2   3  14       15.91        7.91     24.49 o 
  -1   3  14        9.09       -7.48     18.42 o 
   0   3  14      147.59      187.00     22.73 o 
   1   3  14       11.47       15.56     31.52 o 
  -2   4  14       75.00       61.53     26.65 o 
  -1   4  14        0.30       -0.45     34.23 o 
   0   4  14       39.28       44.62     46.09 o 
   1   4  14       30.94       38.60     16.58 o 
  -1   5  14       48.07       55.42     28.91 o 
   0   5  14        0.81      -25.39     25.39 o 
   1   5  14       45.19       61.66     29.79 o 
  -1   6  14       15.12       20.11     20.33 o 
   0   6  14        0.07       -7.23     18.32 o 
   0   7  14       72.48       73.56     28.38 o 
                                                 
